# Supplementary material for: Towards a scientific interpretation of the terroir concept: plasticity of the grape berry metabolome
Source: BMC Plant Biol. 2015 Aug 7;15:191. doi: 10.1186/s12870-015-0584-4 (PMC4527360; doi:10.1186/s12870-015-0584-4)
Supplement: Additional file 5: Table S3. — List of molecules identified in the HPLC-ESI-MS data set generated by MZmine software. a) ID based on MZmine data matrix; b) row m/z of parent ions; c) retention time (RT) in minutes; d) putative identification; e) class; aa: amino acids; ac: anthocyanins; flav: flavonoids; fr: fragment; hb: hydroxybenzoic acids; hc: hydroxycinnamic acids; oa: organic acids; pr: procyanidins; s: sugars; st: stilbenes; t: tannins; ui: unidentified; f) MS/MS fragments of parent ions; fragments selected for further fragmentation are shown in bold; g) MS3fragments generated from ions reported in bold in the MS/MS column. (XLSX 42 kb) [file 12870_2015_584_MOESM5_ESM.xlsx]

## Sheet: LC-MS
ID	row m/z	RT (min)	putative identification	class	MS2	MS3
79	366.955	15.8163	tryptophan-N-glucoside	aa	246.1, 218.1, 204.1, 186.1, 158.2, 142.2, 116.3	142.1, 109.3
25	593.342	27.7739	cyanidin-(coumaroyl)-3-O-glucoside (trans isomer)	ac	467.1, 447.1, 327.0, 285.1, 284.2, 241.2, 211.1	284.0, 283.0, 257.1, 241.1, 212.1, 199.0, 163.1, 125.1
226	629.146	27.6411	cyanidin-(coumaroyl)-3-O-glucoside (trans isomers) , chloride adduct	ac
15	447.755	14.6069	cyanidin-3-O-glucoside	ac	321.0, 299.1, 285.1	284.0, 257.1, 241.1, 229.2, 213.1, 197.2, 177.1, 163.1, 147.1, 125.2, 85.3
320	895.15	14.4025	cyanidin-3-O-glucoside , 2M-1 adduct	ac
101	483.17	14.4782	cyanidin-3-O-glucoside , chloride adduct	ac
53	609.203	25.1182	delphinidin-(coumaroyl)-3-O-glucoside	ac	483.2, 463.1, 343.1, 300.2, 228.4	300.0, 272.0, 256.1, 228.0, 175.1, 163.2, 149.0
7	463.441	12.591	delphinidin-3-O-glucoside	ac	337.0, 301.0, 300.2, 279.4, 257.1	299.9, 283.0, 272.1, 255.0, 228.1, 191.1, 175.1, 163.1, 147.1
228	505.32	18.8191	delphinidin-(acetyl)-3-O-glucoside	ac
85	533.657	25.5585	malvidin-(acetyl)-3-O-glucoside	ac	489.1, 329.1, 314.1, 299.1	314.1, 299.0, 286.0, 146.9
209	569.394	25.5055	malvidin-(acetyl)-3-O-glucoside, chloride adduct	ac
100	637.863	29.0663	malvidin-(coumaroyl)-3-O-glucoside (cis isomer)	ac	491.0, 329.0, 314.0, 299.1, 285.1, 270.1, 255.1	314.0, 299.1, 285.1, 270.1, 255.1,177.0, 147.0
327	673.334	29.1444	malvidin-(coumaroyl)-3-O-glucoside (cis isomer) , chloride adduct	ac
458	659.248	29.4025	malvidin-(coumaroyl)-3-O-glucoside (cis isomer) , sodium adduct	ac
20	637.373	32.1987	malvidin-(coumaroyl)-3-O-glucoside (trans isomer)	ac	475.1, 329.1, 314.3, 299.1, 285.3, 255.2	314.0, 299.1, 285.1, 270.1, 255.1, 238.9, 147.1
438	1275.4	32.2198	malvidin-(coumaroyl)-3-O-glucoside (trans isomer) , 2M-1 adduct	ac
84	673.202	32.2971	malvidin-(coumaroyl)-3-O-glucoside (trans isomer) , chloride adduct	ac
125	655.253	32.1585	malvidin-(coumaroyl)-3-O-glucoside (trans isomer) , hydrate	ac
408	659.207	32.2861	malvidin-(coumaroyl)-3-O-glucoside (trans isomer) , sodium adduct	ac
4	491.76	17.9889	malvidin-3-O-glucoside	ac	329.1	314.0, 299.1, 285.2, 270.2, 255.0, 147.1
38	983.199	18.1577	malvidin-3-O-glucoside , 2M-1 adduct	ac
370	1475.56	18.0744	malvidin-3-O-glucoside , 3M-1 adduct	ac
27	527.211	18.055	malvidin-3-O-glucoside , chloride adduct	ac
298	551.049	18.1735	malvidin-3-O-glucoside , derivative	ac
131	503.225	24.9661	peonidin-(acetyl)-3-O-glucoside	ac
270	643.301	28.6738	peonidin-(coumaroyl) 3-O-glucoside (cis isomer) , chloride adduct	ac
108	607.954	28.8441	peonidin-(coumaroyl)-3-O-glucoside (cis isomer)	ac
18	607.446	31.5159	peonidin-(coumaroyl)-3-O-glucoside (trans isomer)	ac	299.1, 284.1, 256.1, 240.2, 211.2	284.0, 255.0, 240.0, 211.9, 189.9, 176.0, 147.1, 119.2
334	1215.37	31.5391	peonidin-(coumaroyl)-3-O-glucoside (trans isomer) , 2M-1 adduct	ac
82	643.271	31.4917	peonidin-(coumaroyl)-3-O-glucoside (trans isomer) , chloride adduct	ac
8	461.751	17.1245	peonidin-3-O-glucoside	ac	299.1, 284.1	284.1, 256.1, 211.9, 147.1
67	923.19	17.2057	peonidin-3-O-glucoside , 2M-1 adduct	ac
440	1385.44	17.1924	peonidin-3-O-glucoside , 3M-1 adduct	ac
37	497.665	17.222	peonidin-3-O-glucoside , chloride adduct	ac
57	529.049	17.872	peonidin-3-O-hexoside , derivative	ac
47	623.578	28.6465	petunidin-(coumaroyl)-3-O-glucoside	ac	461.0, 299.0, 284.0, 255.0, 240.0	284.0, 255.1, 228.1, 147.2, 120.1
11	477.966	15.9055	petunidin-3-O-glucoside	ac	369.0, 351.0, 329.0, 315.1, 300.4	314.0, 300.0, 287.1, 272.0, 256.1, 242.1, 163.2, 147.0, 125.2
324	955.181	15.8156	petunidin-3-O-glucoside , 2M-1 adduct	ac
163	593.437	25.9084	cyanidin-(coumaroyl)-3-O-glucoside (cis isomer)	ac
118	489.201	19.4344	cyanidin-3-O-(acetyl)-glucoside	ac
491	927.104	13.0435	delphinidin-3-O-glucoside , 2M-1 adduct	ac
135	509.212	8.86809	delphinidin-hexoside , chloride adduct	ac
430	721.169	32.4354	malvidin-(coumaroyl)-3-O-glucoside (trans isomer) , adduct	ac
471	735.153	32.2601	malvidin-(coumaroyl)-3-O-glucoside (trans isomer) , adduct	ac
331	1005.21	18.1656	malvidin-3-O-glucoside , 2M-1 + sodium adduct	ac
417	1001.33	18.3959	malvidin-3-O-glucoside , 2M-1 adduct hydrate	ac
423	781.279	18.592	malvidin-3-O-glucoside , adduct	ac
337	691.174	31.7037	peonidin-(coumaroyl)-3-O-glucoside (trans isomer) , adduct	ac
395	945.267	17.1692	peonidin-3-O-glucoside , 2M-1 + sodium adduct	ac
518	941.165	17.3638	peonidin-3-O-glucoside , 2M-1 adduct hydrate	ac
68	495.417	14.6877	peonidin-3-O-glucoside , hydrate	ac
26	447.475	23.4842	2 co eluting compounds: 1) 447-301: quercetin-desoxyhexoside; 2) 447-284:tetraidrossiflavone-O-glucoside	flav
17	449.944	19.9812	dihydroquercetin-O-deoxyhexoside (astilbin)	flav	431.1, 324.0, 303.0, 285.1, 199.2, 177.1, 151.1	285.1, 257.1, 241.1, 217.1, 199.0, 175.1, 161.0
103	899.187	19.7255	dihydroquercetin-O-deoxyhexoside , 2M-1 adduct	flav
24	485.378	19.7463	dihydroquercetin-O-deoxyhexoside , chloride adduct	flav
43	477.516	24.5272	dihydroxy-dimethoxyflavanone-O-hexoside	flav	357.0, 329.1, 314.3, 299.5, 285.7, 271.5	300.0, 285.1, 271.1, 257.2. 243.2
61	481.314	12.3381	hexahydrodyflavanone-C-hexoside	flav	355.1, 319.1, 301.1, 256.9, 175.0	301.0, 258.9, 257.9, 174.9, 149.0
78	501.224	15.4322	hexahydroxyflavanone-C-deoxhyhexoside , chloride adduct or pentahydroxyflavanone-O-hexoside , chloride adduct	flav
22	479.993	16.9243	myricetin-3-O-hexoside	flav	355.1, 329.1, 317.2, 299.2, 284.2, 273.2, 231.2, 193,1 165.1 137.2	316.0, 271.1, 231.1, 193.0, 179.0, 165.1, 151.2, 137.2
52	494.38	16.6274	myricetin-O-glucuronide	flav	329.0, 317.1, 179.0, 151.2	255.2, 193.0, 179.0, 169.0, 163.0, 151.0, 137.1, 107.2
145	475.439	28.4996	naringenin derivative	flav
33	465.728	13.9774	pentahydroxyflavanone-O-hexoside	flav	303.1, 285.0	285.1, 259.0, 177.1, 125.1
293	433.651	26.6737	naringenin-O-hexoside	flav	313.1, 285.1, 271.1, 151.1	176.9, 151.0, 119.1, 107.2
241	927.154	20.2562	quercetin-3-O-glucoside , 2M-1 adduct	flav
195	955.11	19.9923	quercetin-glucuronide , 2M-1 adduct	flav
377	1017.19	17.6408	tetrahydroxy-dimethoxyflavanone-O-glucoside , 2M-1 adduct	flav
10	463.476	20.255	quercetin-3-O-glucoside	flav	301.0, 179.3, 151.3	300.0, 283.0, 271.1, 255.0, 229.0, 214.9, 193.0, 179.0, 151.1, 121.1, 107.2
6	477.281	20.0415	quercetin-3-O-glucuronide	flav	301.0, 179.1, 151.2	301.0, 272.9, 257.1, 229.0m 193.1, 179.0, 169.0, 151.0, 121.1, 107.1
119	436.092	16.9531	taxifolin-pentoside	flav
12	509.38	17.7502	tetrahydroxy-dimethoxyflavanone-O-glucoside	flav	331.1, 313.3, 299.3	329.1, 314.2, 299.1, 287.2, 271.1, 258.1, 165.1
32	433.968	23.1407	tetrahydroxyflavanone-C-deoxyhexoside	flav	287.1, 269.2, 259.5, 179.3, 151.3	269.0, 225.1, 197.0, 151.1
70	449.877	12.8368	tetrhydroxyflavanone-O-hexoside	flav
169	493.456	35.2664	trihydroxy-methoxyflavone-O-pentoside , formic adduct	flav
16	179.278	5.41781	caffeic acid (fragment of caffeoyl tartaric acid)	fr
531	227.376	18.5262	cis-resveratrol (fragment of cis-resveratrol-O glucoside)	fr
28	163.41	8.37249	coumaric acid (fragment of coumaroyl tartaric acid)	fr
450	405.847	15.8184	fragment of 433	fr
232	357.421	6.69109	fragment of 443	fr
468	424.164	25.6304	fragment of 453 (resveratrol dimer)	fr
481	394.775	24.6111	fragment of 453 (resveratrol dimer)	fr
496	397.041	24.462	fragment of 453 (resveratrol dimer)	fr
172	435.624	13.1673	fragment of 465	fr
275	430.14	14.5743	fragment of 465	fr
406	419.895	19.4018	fragment of 471 and 463	fr
486	419.283	12.631	fragment of 471 and 463	fr
307	419.28	6.39964	fragment of 481	fr
382	356.597	11.8834	fragment of 481	fr
210	451.173	8.18993	fragment of 577 (proanthocyanidin P2 type)	fr
219	379.202	8.23735	fragment of 613	fr
278	329.323	11.8345	fragment of 613 and 481	fr
357	317.324	8.13247	fragment of 613 and 481	fr
237	379.095	5.41356	fragment of 645	fr
246	395.086	5.79382	fragment of 645	fr
138	135.132	5.33649	fragment of caffeic acid (caffeoyl tartaric acid)	fr
194	333.379	5.68442	fragment of caffeic acid derivative + hexose + pentose	fr
19	111.306	3.03913	fragment of citric acid	fr
64	173.331	2.93209	fragment of citric acid	fr
503	225.537	2.56728	fragment of di-hexose (341)	fr
155	277.158	2.67809	fragment of di-hexose derivative (439)	fr
236	409.714	2.8395	fragment of di-hexose derivative (439)	fr
460	259.448	2.73106	fragment of di-hexose derivative (439)	fr
31	97.2515	2.71087	fragment of hexose (179)	fr
54	115.253	2.87398	fragment of hexose (179)	fr
88	87.2879	2.61501	fragment of hexose (179)	fr
92	89.1501	2.36276	fragment of hexose (179)	fr
197	71.3843	2.45298	fragment of hexose (179)	fr
203	131.388	2.48984	fragment of hexose (179)	fr
204	59.426	2.37717	fragment of hexose (179)	fr
221	147.483	3.41758	fragment of hexose (179)	fr
256	161.533	2.5748	fragment of hexose (179)	fr
259	101.315	2.36839	fragment of hexose (179)	fr
266	119.038	2.38174	fragment of hexose (179)	fr
291	129.143	2.8602	fragment of hexose (179)	fr
296	85.3622	2.83303	fragment of hexose (179)	fr
369	143.4	2.45285	fragment of hexose (179)	fr
375	165.29	2.3092	fragment of hexose (179)	fr
528	107.017	2.52745	fragment of hexose (179)	fr
247	401.846	13.4706	fragment of ID 33	fr
339	469.264	3.11635	fragment of ID 42	fr
205	469.213	6.24308	fragment of ID 48	fr
102	515.21	15.3398	fragment of proanthocyanidin P2 type	fr
358	547.512	13.2702	fragment of proanthocyanidin P2 type	fr
521	617.697	39.6073	fragment of resveratrol trimer	fr
114	337.506	2.57088	fragment of sucrose	fr
354	347.695	17.3951	fragment of tetrahydroxy-dimethoxyflavanone-O-glucoside	fr
398	299.55	17.2504	fragment of tetrahydroxy-dimethoxyflavanone-O-glucoside	fr
439	419.475	25.5365	fragment of trans-piceide, formic adduct	fr
117	179.568	2.39929	hexose	fr
218	153.335	4.08445	hydroxytyrosol (fragment of hydroxytyrosol glucoside)	fr
428	329.589	18.1009	malvidin aglycone (fragment of malvidin-3-O-glucoside)	fr
9	149.216	5.39333	tartaric acid (fragment of caffeoyl tartaric acid)	fr
30	149.4	8.09691	tartaric acid (fragment of coumaroyl tartaric acid)	fr
502	243.632	19.4793	trans-piceatannol (fragment of trans-astringin)	fr
104	471.848	25.4592	vanillic acid hexoside, derivative - chloride adduct	hb
3	311.336	5.20063	caffeoyl tartaric acid	hc	179.1, 149.1, 135.3	1) 177.1, 143.1, 135.1, 133.1, 113.3, 101.4, 89.0 2) 131.1, 103.1, 87.2, 59.5
91	660.93	5.32677	caffeoyl tartaric acid, 2M-1 + chloride adduct	hc
35	644.993	5.41019	caffeoyl tartaric acid, 2M-1 + sodium adduct	hc
1	623.103	5.47715	caffeoyl tartaric acid, 2M-1 adduct	hc
323	361.403	8.50133	coumaric acid hexoside, chloride adduct	hc
56	613.052	8.25994	coumaroyl di-pentose, derivative	hc
137	628.994	8.19334	coumaroyl pentose, derivative	hc
5	295.284	8.27754	coumaroyl tartaric acid	hc	163.1, 149.1, 131.3, 119.4, 113.3	1) 119.2 , 2)131.1, 103.2, 87.3
39	315.822	4.29292	ethyl-dihydroxybenzoic acid-hexoside (hydroxytyrosol)	hc	165.1, 153.1, 135.3, 123.3, 108.3	151.1, 123.1, 109.2
181	193.673	11.3624	ferulic acid , fragment of feruloyl tartaric acid	hc
50	326.062	11.3863	feruloyl tartaric acid	hc	193.1, 149.1, 134.2, 113.2;	178.0, 149.1, 134.1
41	625.081	5.46527	hydroxytyrosol hexoside, 2M-1 adduct	hc
95	351.853	4.00508	hydroxytyrosol hexoside, chloride adducct	hc
14	191.275	3.04304	citric acid	oa	173.0, 129.1, 111.1, 87.2	67.4
112	195.459	2.24681	gluconic acid	oa	177.0, 159.0, 131.0, 129.0	85.2
40	133.292	2.84741	malic acid	oa	115.1, 103.2, 102.2, 73.4, 71.4	115.2
23	149.375	2.48945	tartaric acid + fragment of hexose	oa
21	289.806	6.40082	catechin	pr	271.0, 245.1, 231.1, 205.1, 179.1, 161.3, 137.2, 125.2, 109.4	227.0, 203.1, 188.1, 175.1, 161.2
87	325.472	6.97999	catechin, chloride adduct	pr
71	289.836	12.7024	epicatechin	pr	271.0, 245.1, 231.1, 205.1, 179.1, 161., 125.2, 109.2	227.1, 217.1, 203.1, 187.1, 161.1
73	441.942	17.4636	epicatechin-3-gallate or catechin-3-gallate	pr
13	577.383	4.69116	proanthocyanidin P2 type	pr	559.2, 451.1, 425.1, 407.3, 289.3, 245.3	407.1, 381.2, 299.2, 273.1
46	577.175	14.2119	proanthocyanidin P2 type	pr	531.0, 425.1, 407.1, 289.1, 287.1, 245.1	485.0, 463.0, 369.0,
48	577.176	7.44131	proanthocyanidin P2 type	pr	559.2, 529.3, 451.1, 425.1, 407.1, 289.1, 245.1	407.1, 273.1, 254.9, 188.1, 149.9
89	577.12	9.24542	proanthocyanidin P2 type	pr	451.1, 425.1, 407.1, 381.2,299.1, 289.1, 259.1	407.1, 382.1, 273.1, 254.9
390	599.188	4.69813	proanthocyanidin P2 type, sodium adduct	pr
105	865.147	4.85096	proanthocyanidin P3 type (trymer)	pr
152	865.143	12.9128	proanthocyanidin P3 type (trymer)	pr
74	729.124	13.2401	procyanidin P2G1 type	pr
126	881.172	3.95157	procyanidin P2Pg type	pr
42	593.214	3.35739	procyanidin PPg type	pr	575.1, 467.1, 441.1, 425.1, 423.2, 407.1, 305.2	423.0, 381.1, 315.0, 289.1, 177.0, 153.1
374	611.085	3.09623	procyanidin PPg type, hydrate	pr
170	1153.27	4.17864	procyanidin tetramers or dimers 2M-1 adduct	pr
394	1153.28	13.7627	procyanidin tetramers or dimers 2M-1 adduct	pr
292	460.831	2.39483	di hexose , sodium adduct	s
2	439.209	2.70959	di hexose derivative	s
44	515.51	2.33725	di hexose derivative	s
34	388.202	2.3701	di hexose formic adduct	s
29	683.195	2.37544	di-hexose, 2M-1 adduct	s
55	341.86	2.3781	sucrose	s
81	378.777	3.14196	sucrose , M + potassium - 2H adduct	s
378	457.44	19.6021	cis-piceid , formic acid + sodium adduct	st
402	389.705	18.3047	cis-resveratrol-O-glucoside	st	386.8, 340.8, 226.8,	184.8, 182.8, 158.8, 156.8, 142.8, 107.0
338	453.71	36.8006	E-viniferin	st
58	471.688	11.1578	oxidised resveratrol dimer	st	377.0, 349.1, 255.1	237.1, 227.1, 211.1, 187.0, 171.2
457	454.152	41.7188	D-viniferin	st
530	903.2	17.0691	resveratrol dimer , 2M-1 adduct	st
279	452.096	24.581	resveratrol or viniferin	st
544	905.437	30.4459	resveratrol tetramer	st
550	905.382	36.9587	resveratrol tetramer	st
513	679.351	42.9257	resveratrol trimer	st
535	679.254	35.1931	resveratrol trimer	st
522	715.16	43.3385	resveratrol trimer, chloride adduct	st
538	715.299	39.4542	resveratrol trimer, chloride adduct	st
547	779.186	24.9223	trans-piceide, 2M-1 adduct	st
184	453.194	21.8831	resveratrol dimer	st	359.2, 265.5	265.1
244	498.734	25.6532	resveratrol dimer, formic adduct	st
527	679.304	39.3521	resveratrol trimer	st
168	405.988	19.6714	trans-astringin	st	345.0, 243.0, 198.9	224.8, 198.8, 168.8,124.9
72	435.778	25.4544	trans-piceide (trans-resveratrol-O-glucoside), formic adduct	st
381	457.088	24.7298	trans-piceide, adduct	st
156	426.514	24.9152	trans-piceide, chloride adduct	st
520	227.455	24.9422	trans-resveratrol ,fragment of trans-resveratrol-O-glucoside	st
128	390.093	24.9199	trans-resveratrol O-glucoside (trans-piceide)	st
122	499.61	22.2971	viniferin, formic adduct	st	453.2	359.1, 265.2
245	499.232	37.219	viniferin, formic adduct	st
413	499.487	42.3121	viniferin, formic adduct	st
474	499.624	30.7595	viniferin, formic adduct	st
51	331.894	3.54204	monogalloyl glucose	t	313.1, 211.0, 193.0, 169.0, 168.1, 150.2, 125.2	150.0; 125.1
548	895.009	23.4506	2M-1 adduct of 2 co-eluting compounds (ID 26)
76	545.184	17.7275	ui
97	481.327	6.30461	derivative of ID 56
299	469.222	22.7583	ID 26, sodium adduct
445	489.612	25.4931	ID 279, chloride adduct
437	489.679	42.1747	ID 457, chloride adduct
216	508.289	11.3404	ID 58, chloride adduct
355	487.166	24.2733	ID 77, chloride adduct
506	913.189	19.8044	proanthocyanidin P2 type derivative
478	941.152	20.1591	ID 277 2M-1 adduct
36	443.725	7.18435	ui
45	487.49	19.7321	ui
49	601.037	2.70028	ui
59	465.384	6.35399	ui
60	435.874	11.1342	ui
62	616.13	4.50027	ui
63	441.192	2.74063	ui
65	464.093	16.7432	ui
66	487.571	2.51365	ui
69	493.966	20.6455	ui
75	512.013	19.624	ui
77	451.673	19.9699	ui
80	409.243	5.42969	ui
83	559.052	17.9037	ui
86	609.119	19.8518	ui
90	529.105	2.45247	ui
93	485.273	14.6165	ui
94	605.181	2.52864	ui
96	539.167	17.7468	ui
98	531.06	12.596	ui
99	499.122	20.0506	ui
106	517.287	19.7348	ui
107	193.901	44.5297	ui
109	507.255	24.8482	ui
110	537.025	2.39977	ui
111	461.417	23.2534	ui
113	631.069	4.60168	ui
115	547.033	19.0452	ui
116	522.031	2.35494	ui
120	423.636	14.8301	ui
121	393.895	2.50093	ui
123	521.407	15.5273	ui
124	554.099	18.0075	ui
127	524.25	17.237	ui
129	479.299	20.0592	ui
130	644.945	31.478	ui
132	510.07	15.2785	ui
133	437.682	12.4772	ui
134	421.176	3.02307	ui
136	513.053	15.8437	ui
139	306.623	3.07158	ui
140	575.166	17.1264	ui
141	647.056	3.32427	ui
142	463.487	26.4457	ui
143	390.323	2.47863	ui
144	405.052	2.9376	ui
146	589.034	18.1128	ui
147	560.998	20.1854	ui
148	503.874	16.4692	ui
149	596.986	20.2227	ui
150	585.116	22.7641	ui
151	353.484	3.06617	ui
153	597.098	15.479	ui
154	520.671	19.6368	ui
157	530.946	20.0236	ui
158	674.866	32.019	ui
159	575.009	2.67321	ui
160	432.011	14.301	ui
161	567.175	24.195	ui
162	625.291	31.5295	ui
164	577.063	18.4681	ui
165	565.014	2.78015	ui
166	513.209	2.56532	ui
167	889.114	4.97591	ui
171	567.226	17.9397	ui
173	580.956	14.5647	ui
174	517.253	12.5918	ui
175	507.092	17.8709	ui
176	575.102	19.1122	ui
177	507.277	2.36571	ui
178	487.511	4.68709	ui
179	507.548	15.5717	ui
180	446.866	2.35501	ui
182	625.134	26.0259	ui
183	474.273	2.61147	ui
185	561.22	23.272	ui
186	519.908	21.6084	ui
187	502.185	10.4884	ui
188	1169.3	3.93198	ui
189	578.946	19.7096	ui
190	329.391	3.12231	ui
191	496.639	2.40694	ui
192	563.064	21.5537	ui
193	363.201	8.4634	ui
196	540.991	2.68156	ui
198	498.19	12.3609	ui
199	509.777	23.2325	ui
200	471.335	2.36018	ui
201	593.248	24.0657	ui
202	582.914	19.9329	ui
206	423.247	4.94695	ui
207	507.345	36.0328	ui
208	587.036	2.69768	ui
211	535.087	2.4418	ui
212	460.888	19.3087	ui
213	382.57	3.13803	ui
214	103.593	2.47421	ui
215	655.201	24.6098	ui
217	551.156	16.0466	ui
220	625.047	17.6693	ui
222	367.772	2.52701	ui
223	585.094	18.4246	ui
224	571.079	2.80204	ui
225	475.072	19.4174	ui
227	621.034	18.2647	ui
229	563.152	14.4004	ui
230	637.145	2.83072	ui
231	514.992	23.2355	ui
233	521.059	12.4677	ui
234	548.936	18.1482	ui
235	311.688	2.90727	ui
238	537.103	18.4287	ui
239	593.061	20.871	ui
240	428.591	24.506	ui
242	519.283	25.6089	ui
243	309.724	37.2326	ui
248	591.035	17.2003	ui
249	593.142	12.9229	ui
250	467.828	16.8358	ui
251	594.952	17.4509	ui
252	505.033	14.5445	ui
253	439.344	25.1196	ui
254	519.021	17.3319	ui
255	352.651	6.86946	ui
257	560.993	13.0861	ui
258	534.969	19.9215	ui
260	532.906	15.9764	ui
261	609.152	3.23756	ui
262	498.844	2.47758	ui
263	557.661	24.1724	ui
264	973.068	5.34691	ui
265	363.736	3.32056	ui
267	498.46	10.358	ui
268	477.618	2.72316	ui
269	488.004	14.257	ui
271	571.987	18.3051	ui
272	483.315	23.7442	ui
273	539.017	2.35268	ui
274	467.134	19.6614	ui
276	539.49	24.5145	ui
277	471.889	19.9842	ui
280	384.625	2.74964	ui
281	555.196	25.9954	ui
282	522.87	19.2875	ui
283	607.014	16.3417	ui
284	504.829	23.7605	ui
285	541.876	17.5276	ui
286	819.111	2.72084	ui
287	491.019	21.6696	ui
288	467.029	10.1332	ui
289	433.862	16.8045	ui
290	145.245	2.40893	ui
294	610.783	20.7285	ui
295	423.771	2.60464	ui
297	559.015	2.68424	ui
300	496.345	23.6362	ui
301	454.552	19.67	ui
302	598.815	15.2727	ui
303	516.852	21.958	ui
304	534.533	15.9267	ui
305	429.563	3.11096	ui
306	1177.37	5.31964	ui
308	481.409	25.3443	ui
309	470.033	16.9885	ui
310	441.742	21.5683	ui
311	512.64	23.1351	ui
312	203.28	2.98696	ui
313	546.812	15.6105	ui
314	526.023	20.0799	ui
316	611.019	16.2337	ui
317	425.845	19.2957	ui
318	591.592	2.69784	ui
319	295.509	2.55686	ui
321	345.419	2.6243	ui
322	457.23	2.98449	ui
325	387.428	5.40917	ui
326	595.291	19.2854	ui
328	533.112	2.40277	ui
329	497.63	36.4025	ui
330	470.233	19.6542	ui
332	551.217	25.3473	ui
333	551.762	23.3616	ui
335	550.837	2.434	ui
336	546.963	2.41218	ui
340	489.562	36.589	ui
341	349.234	2.59977	ui
342	435.817	2.59166	ui
343	671.425	44.3882	ui
344	626.918	17.5801	ui
345	593.014	18.6317	ui
346	484.029	34.7888	ui
347	275.274	2.80928	ui
348	455.19	2.55422	ui
349	415.159	8.26939	ui
350	533.581	12.4521	ui
351	525.935	13.3366	ui
352	673.262	43.4101	ui
353	399.587	2.85777	ui
356	568.944	19.532	ui
359	427.528	19.0569	ui
360	559.181	19.8866	ui
361	482.889	2.92702	ui
362	431.118	5.43675	ui
363	503.205	2.43601	ui
364	431.793	27.5805	ui
365	511.429	30.4286	ui
366	305.477	5.96678	ui
367	577.067	24.0724	ui
368	452.913	5.44464	ui
371	585.124	27.1029	ui
372	321.411	2.77069	ui
373	555.172	2.66996	ui
376	897.208	3.47788	ui
379	522.998	21.3224	ui
380	610.81	28.445	ui
383	545.12	24.096	ui
384	429.141	17.3174	ui
385	524.887	2.4884	ui
386	603.182	16.2789	ui
387	725.374	44.1069	ui
388	705.138	31.9969	ui
389	359.01	2.59882	ui
391	689.341	44.1932	ui
392	612.884	2.93127	ui
393	511.288	34.6719	ui
396	465.285	3.51719	ui
397	641.504	3.0789	ui
399	491.113	5.17874	ui
400	599.18	2.83248	ui
401	291.382	2.73711	ui
403	647.171	17.5773	ui
404	492.924	2.75828	ui
405	881.21	16.4344	ui
407	729.138	23.4365	ui
409	477.997	30.94	ui
410	629.213	31.5891	ui
411	361.653	3.25737	ui
412	618.451	3.70479	ui
414	415.331	2.6829	ui
416	446.196	17.3987	ui
418	641.051	17.566	ui
419	695.147	32.0594	ui
420	665.152	31.4249	ui
421	639.005	17.1209	ui
422	466.313	27.7301	ui
424	657.098	3.10128	ui
425	635.191	3.03159	ui
426	576.339	30.8564	ui
427	608.966	16.5504	ui
429	844.138	15.7243	ui
431	333.906	12.2774	ui
432	670.152	31.4994	ui
433	560.92	2.51652	ui
434	661.313	25.7401	ui
435	640.991	30.0812	ui
436	793.396	36.8139	ui
441	733.119	15.9711	ui
442	709.383	43.4739	ui
443	629.36	25.2393	ui
444	626.963	2.80908	ui
446	703.095	2.71802	ui
447	431.892	20.7078	ui
448	728.859	2.91282	ui
449	700.174	32.1864	ui
451	1161.32	2.75773	ui
452	279.896	3.12556	ui
453	563.093	2.50101	ui
454	631.284	40.69	ui
455	655.923	27.7176	ui
456	977.157	19.9167	ui
459	325.71	2.60568	ui
461	707.41	44.6368	ui
462	667.026	5.19829	ui
463	289.332	2.77377	ui
464	79.3391	2.65643	ui
465	632.732	5.40566	ui
466	539.321	4.6839	ui
467	453.799	44.1534	ui
469	525.006	25.3234	ui
470	531.478	42.4375	ui
472	455.819	44.2955	ui
473	527.061	23.9741	ui
475	615.102	18.9575	ui
476	450.647	27.2983	ui
477	711.139	3.45496	ui
479	873.068	7.6258	ui
480	526.534	27.2046	ui
482	463.655	44.178	ui
483	517.593	5.74803	ui
484	595.541	42.9155	ui
485	597.085	11.0152	ui
487	625.051	13.3155	ui
488	245.606	2.69334	ui
489	223.212	2.64594	ui
490	601.157	25.4299	ui
492	544.399	12.3821	ui
493	600.181	44.3526	ui
494	352.403	12.3341	ui
495	653.26	31.5399	ui
497	687.346	44.0725	ui
498	421.406	40.1759	ui
499	641.26	20.2494	ui
500	423.588	40.1831	ui
501	681.112	28.4058	ui
504	882.902	16.797	ui
505	413.479	40.1119	ui
507	558.837	41.2002	ui
508	728.525	16.3349	ui
509	453.714	31.3701	ui
510	403.766	35.442	ui
511	691.424	24.4951	ui
512	593.223	29.8069	ui
514	587.199	10.5344	ui
515	679.036	28.4247	ui
516	881.234	24.9235	ui
517	745.067	30.0405	ui
519	631.038	13.1601	ui
523	1017.29	21.1456	ui
524	677.323	40.6225	ui
525	683.07	32.062	ui
526	719.22	43.9426	ui
529	1169.3	15.674	ui
532	749.477	43.517	ui
533	718.122	32.9639	ui
534	62.4488	4.09208	ui
536	951.177	18.773	ui
537	725.359	41.4784	ui
539	345.629	24.7467	ui
540	913.186	15.3527	ui
541	262.368	24.9001	ui
542	708.028	16.0625	ui
543	1087.54	2.90186	ui
545	933.153	18.5169	ui
546	779.209	19.0619	ui
549	789.139	9.87749	ui
551	907.385	23.0913	ui
415	317.663	23.8602	ui
315	653.083	27.5057	ui

## Sheet: abbreviations
aa	aminoacid
ac	anthocyanin
flav	flavonoid
fr	fragment
hb	hydroxybenzoic acid
hc	hydroxycinnamic acid
oa	organic acid
pr	procyanidin
s	sugar
st	stilbene and viniverin
t	tannin
ui	unidentified
