# Supplementary material for: Towards a scientific interpretation of the terroir concept: plasticity of the grape berry metabolome
Source: BMC Plant Biol. 2015 Aug 7;15:191. doi: 10.1186/s12870-015-0584-4 (PMC4527360; doi:10.1186/s12870-015-0584-4)
Supplement: Additional file 6: Table S4. — List of molecules identified in the GC-MS data set generated by Agilent Chemstation software. a) ID generated by Agilent Chemstation software; b) retention time (RT) in minutes; c) Kovats retention Index (KI); d) putative identification; e) class; f) typical descriptors. (XLSX 14 kb) [file 12870_2015_584_MOESM6_ESM.xlsx]

## Sheet: GC-MS
ID	RT (min)	KI	putative identification	class	descriptors
9	13.3167	800.553	n-hexanal	aldehydes (C6)	Green, grassy, fruity
10	14.4378	828.373	furfural	aldehydes (C6)	Almond, burn oat, bread
5	15.3007	852.035	2-hexenal	aldehydes (C6)	Apple, green
7	15.8202	866.278	2-hexen-1-ol	alcohols (C6)	Green
8	15.9516	869.882	xylene	benzene derivatives	Cold meat, fat-like
6	15.9859	870.822	hexanol	alcohols (C6)	Grassy
11	20.6198	997.882	hexanoic acid	carboxylic acids	Fatty, cheesy, waxy, goat-like,rancid, pungent
55	21.7323	1030.61	para cimene	benzene derivatives
36	21.901	1035.6	limonene	monoterpenes	Citrus, mint
12	22.1843	1043.98	benzyl alcohol	benzene derivatives - alcohols	Sweet, fruity
13	22.4074	1050.57	benzenacetaldehyde	benzene derivatives -aldehydes	Almond, foral
18	22.8002	1062.19	butyl benzene	benzene derivatives
24	23.6527	1087.39	furancarboxylic acid, methyl ester	carboxylic acids - esters	Nutty,peppermint,tobacco,mushrooms,fruIty
14	24.3217	1107.64	nonanal	aldehydes	Fruity, floral, fat, citrus, green
15	24.8414	1124.01	phenylethyl alcohol	benzene derivatives - alcohols	Floral, honey, spice
20	25.1205	1132.8	2-ethylhexanoic acid	carboxylic acids	not for flavour
19	26.1235	1164.39	pentyl benzene	benzene derivatives	fragrant, oily, green
29	26.2252	1167.6	acetic acid, phenyl methyl ester	benzene derivatives - esters
16	26.2256	1167.61	benzyl acetate	benzene derivatives - esters	Floral, sweet, apple, pear, fresh boiled vegetable
22	26.73	1183.5	benzoic acid	benzene derivatives	Wine-like, balsamic odor
38	28.9356	1256	2,6 octadien-1-ol, 3,7-dimethyl (geraniol)	monoterpenes	Rose, geranium
30	29.5791	1277.43	nonanoic acid	carboxylic acids	Rancid, green, fat
25	31.0541	1328.31	2,4-decadienal	aldehydes	Fatty at high concentrations; citrus,orange and grape fruit at low concentrations
23	31.3159	1337.6	methyl,2,5 dihydroxybenzoic acid	benzene derivatives
54	31.7093	1351.57	delta-elemene	sesquiterpenes
56	32.1339	1366.65	alpha cubebene	sesquiterpenes	Herb, wax
37	32.2308	1370.09	geranic acid	monoterpenes	Green, floral, weedy, woody notes, lemon, wine-like
2	32.5606	1381.8	tetrahydro naphthalene	C13 norisoprenoids
3	32.6031	1383.31	alpha ionene	C13 norisoprenoids
33	33.0371	1398.73	alpha ylangene	sesquiterpenes	Fruity
32	33.6421	1410.95	beta bourbonene	sesquiterpenes	Herb
39	33.9292	1416.48	unidentified sesquiterpene 1	sesquiterpenes
21	33.9856	1417.56	vanillin	benzene derivatives	Vanilla, sweet
35	35.3673	1444.16	trans,alpha bergamotene	sesquiterpenes	Woody, warm, tea
40	35.4841	1446.41	beta gurjuniene	sesquiterpenes	Herb, wood, spice
41	35.8491	1453.43	guaia-3,7-diene	sesquiterpenes	Wood, sweet, dry
43	36.2769	1461.67	alloaromadendrene	sesquiterpenes
51	36.8963	1473.59	epi-bicyclosesquiphellandrene	sesquiterpenes
42	37.5758	1486.67	alpha amorphene	sesquiterpenes
44	37.7618	1490.25	germacrene D	sesquiterpenes	Oily, green, woody, spice
34	38.3397	1501.4	epizonarene	sesquiterpenes
45	38.6966	1508.42	beta cadinene	sesquiterpenes	Green, sweet
46	39.2621	1519.54	Bicyclo[4.4.0]dec-1-ene, 2-isopropyl-5-methyl-9-methylene-	sesquiterpenes
47	39.4159	1522.57	delta cadinene	sesquiterpenes
48	39.6486	1527.14	cis-calamenene	sesquiterpenes
50	40.4492	1542.89	alpha cadinene	sesquiterpenes
52	40.7308	1548.43	alpha calacorene	sesquiterpenes
49	41.7555	1568.58	germacrene B	sesquiterpenes	Woody, earthy, spicy or fruity dry
57	47.4263	1642.85	alpha cadinol	sesquiterpenoids
