# Supplementary material for: Towards a scientific interpretation of the terroir concept: plasticity of the grape berry metabolome
Source: BMC Plant Biol. 2015 Aug 7;15:191. doi: 10.1186/s12870-015-0584-4 (PMC4527360; doi:10.1186/s12870-015-0584-4)
Supplement: Additional file 7: Table S5. — Lists of the volatile and non-volatile annotated metabolites, classified according to the ANOVA analysis. The metabolites that significantly varied according to the vintage or the year (p-value < 0.01) are indicated as “1”, while the other as “0”. (XLSX 28 kb) [file 12870_2015_584_MOESM7_ESM.xlsx]

## Sheet:  markers non-volatile
row m/z	row retention time		class	group	p-value[year]	p-value[producer]	p-value[producer*year]	marker[year]	marker[producer]	marker[year*producer]
447.755	14.6069	cyanidin-3-O-glucoside	ac	15	0.00177431	1.98751e-07	1.21528e-05	1	1	1
463.441	12.591	delphinidin-3-O-glucoside	ac	7	0.00204315	1.82964e-10	8.27113e-08	1	1	1
477.966	15.9055	petunidin-3-O-glucoside	ac	11	0.00250077	4.49307e-06	0.000119109	1	1	1
533.657	25.5585	malvidin-(acetyl)-3-O-glucoside	ac	85	0.00013545	1.71594e-05	8.1632e-05	1	1	1
623.578	28.6465	petunidin-(coumaroyl)-3-O-glucoside	ac	47	0.00268041	8.17219e-08	1.99382e-05	1	1	1
637.863	29.0663	malvidin-(coumaroyl)-3-O-glucoside (cis isomer)	ac	100	0.000140373	1.04208e-09	0.000545033	1	1	1
609.203	25.1182	delphinidin-(coumaroyl)-3-O-glucoside	ac	53	0.0181157	0.000204304	0.00534986	0	1	1
637.373	32.1987	malvidin-(coumaroyl)-3-O-glucoside (trans isomer)	ac	20	0.0169635	0.0021122	0.000527843	0	1	1
593.437	25.9084	cyanidin-(coumaroyl)-3-O-glucoside (cis isomer)	ac	163	0.000591169	0.0278612	0.000358414	1	0	1
607.954	28.8441	peonidin-(coumaroyl)-3-O-glucoside (cis isomer)	ac	108	0.00642328	0.0713741	0.00132278	1	0	1
436.092	16.9531	taxifolin-pentoside	flav	119	0.00188494	9.70761e-06	5.4188e-05	1	1	1
481.314	12.3381	hexahydrodyflavanone-C-hexoside	flav	61	0.00057738	1.60187e-08	1.33293e-05	1	1	1
433.651	26.6737	naringenin-O-hexoside	flav	293	0.00430019	6.97699e-07	0.00380099	1	1	1
447.475	23.4842	2 co eluting compounds: 1) 447-301: quercetin-desoxyhexoside; 2) 447-284:tetraidrossiflavone-O-glucoside	flav	26	0.0648652	5.79773e-11	9.4702e-05	0	1	1
463.476	20.255	quercetin-3-O-glucoside	flav	10	0.122173	6.08388e-11	8.12539e-05	0	1	1
475.439	28.4996	naringenin derivative	flav	145	0.698296	0.00046215	1.6756e-05	0	1	1
477.516	24.5272	dihydroxy-dimethoxyflavanone-O-hexoside	flav	43	0.0790211	0.000272993	0.000139232	0	1	1
509.38	17.7502	tetrahydroxy-dimethoxyflavanone-O-glucoside	flav	12	0.0142155	0.00516186	0.00108461	0	1	1
465.728	13.9774	pentahydroxyflavanone-O-hexoside	flav	33	0.00302075	0.0983449	7.0207e-06	1	0	1
613.052	8.25994	coumaroyl di-pentose, derivative	hc	56	7.68411e-05	5.41381e-09	7.07092e-11	1	1	1
149.375	2.48945	tartaric acid + fragment of hexose	oa	23	0.000158488	2.76643e-05	0.00685326	1	1	1
191.275	3.04304	citric acid	oa	14	5.57953e-05	9.36992e-11	0.000837819	1	1	1
289.806	6.40082	catechin	pr	21	0.00125831	0.000175484	4.12567e-06	1	1	1
289.836	12.7024	epicatechin	pr	71	0.0025269	0.000774139	0.000961629	1	1	1
577.383	4.69116	proanthocyanidin P2 type	pr	13	0.00136962	1.67038e-09	1.04296e-09	1	1	1
593.214	3.35739	procyanidin PPg type	pr	42	0.00140043	0.00312655	0.000494293	1	1	1
865.147	4.85096	proanthocyanidin P3 type (trymer)	pr	105	0.000847637	0.00248039	0.00287735	1	1	1
881.172	3.95157	procyanidin P2Pg type	pr	126	0.000106413	0.000220748	0.000103657	1	1	1
577.175	14.2119	proanthocyanidin P2 type	pr	46	0.0283868	2.19454e-07	2.61941e-07	0	1	1
865.143	12.9128	proanthocyanidin P3 type (trymer)	pr	152	0.172086	0.00734398	0.00379811	0	1	1
577.12	9.24542	proanthocyanidin P2 type	pr	89	0.0310275	0.030345	0.000190013	0	0	1
227.455	24.9422	trans-resveratrol ,fragment of trans-resveratrol-O-glucoside	st	520	8.62489e-05	2.05944e-06	0.000204429	1	1	1
405.988	19.6714	trans-astringin	st	168	0.00487825	3.62086e-07	1.19761e-05	1	1	1
452.096	24.581	resveratrol or viniferin	st	279	0.000346842	2.09245e-06	0.00896774	1	1	1
453.194	21.8831	resveratrol dimer	st	184	0.000138336	6.62506e-09	0.000113292	1	1	1
454.152	41.7188	D-viniferin	st	457	0.000966811	1.2255e-08	2.8815e-05	1	1	1
457.088	24.7298	trans-piceide, adduct	st	381	0.00143565	5.33969e-06	1.03962e-05	1	1	1
498.734	25.6532	resveratrol dimer, formic adduct	st	244	0.00274055	4.77717e-07	0.00616654	1	1	1
499.487	42.3121	viniferin, formic adduct	st	413	1.02953e-05	8.73914e-09	0.00719217	1	1	1
499.61	22.2971	viniferin, formic adduct	st	122	0.00469475	6.28905e-14	7.14784e-07	1	1	1
679.254	35.1931	resveratrol trimer	st	535	7.51933e-05	6.75306e-13	0.000420412	1	1	1
679.304	39.3521	resveratrol trimer	st	527	0.00211347	6.68579e-12	3.90838e-06	1	1	1
679.351	42.9257	resveratrol trimer	st	513	0.00012172	1.74981e-14	1.45111e-07	1	1	1
779.186	24.9223	trans-piceide, 2M-1 adduct	st	547	3.60262e-05	1.53367e-11	3.84734e-08	1	1	1
905.382	36.9587	resveratrol tetramer	st	550	0.000341373	7.47173e-14	0.00132249	1	1	1
905.437	30.4459	resveratrol tetramer	st	544	0.000456187	1.40651e-11	0.000631129	1	1	1
471.688	11.1578	oxidised resveratrol dimer	st	58	0.252781	1.24934e-10	1.60573e-07	0	1	1
715.16	43.3385	resveratrol trimer, chloride adduct	st	522	0.0107076	1.99196e-08	0.00475151	0	1	1
715.299	39.4542	resveratrol trimer, chloride adduct	st	538	0.0486032	6.23909e-09	0.00660669	0	1	1
366.955	15.8163	tryptophan-N-glucoside	aa	79	0.000543725	0.000528276	0.0163422	1	1	0
503.225	24.9661	peonidin-(acetyl)-3-O-glucoside	ac	131	0.000451035	0.000308957	0.248774	1	1	0
505.32	18.8191	delphinidin-(acetyl)-3-O-glucoside	ac	228	0.00895143	0.000231919	0.15717	1	1	0
593.342	27.7739	cyanidin-(coumaroyl)-3-O-glucoside (trans isomer)	ac	25	0.0301131	1.18771e-05	0.0788163	0	1	0
489.201	19.4344	cyanidin-3-O-(acetyl)-glucoside	ac	118	0.00352448	0.680306	0.358695	1	0	0
529.049	17.872	peonidin-3-O-hexoside , derivative	ac	57	0.00266074	0.302424	0.350898	1	0	0
551.049	18.1735	malvidin-3-O-glucoside , derivative	ac	298	0.000391926	0.877272	0.247707	1	0	0
461.751	17.1245	peonidin-3-O-glucoside	ac	8	0.046268	0.139347	0.388792	0	0	0
491.76	17.9889	malvidin-3-O-glucoside	ac	4	0.189935	0.38646	0.795129	0	0	0
607.446	31.5159	peonidin-(coumaroyl)-3-O-glucoside (trans isomer)	ac	18	0.0103196	0.0203764	0.101735	0	0	0
477.281	20.0415	quercetin-3-O-glucuronide	flav	6	0.00574693	4.29804e-09	0.198084	1	1	0
449.877	12.8368	tetrhydroxyflavanone-O-hexoside	flav	70	0.000525104	0.888539	0.837188	1	0	0
449.944	19.9812	dihydroquercetin-O-deoxyhexoside (astilbin)	flav	17	0.000376018	0.0286538	0.198536	1	0	0
479.993	16.9243	myricetin-3-O-hexoside	flav	22	0.00570591	0.13408	0.113429	1	0	0
433.968	23.1407	tetrahydroxyflavanone-C-deoxyhexoside	flav	32	0.0290273	0.319958	0.106838	0	0	0
494.38	16.6274	myricetin-O-glucuronide	flav	52	0.013279	0.0381421	0.512144	0	0	0
331.894	3.54204	monogalloyl glucose	hb	51	0.000117335	0.00545264	0.0512669	1	1	0
471.848	25.4592	vanillic acid hexoside, derivative - chloride adduct	hb	104	0.124615	0.000506154	0.0128034	0	1	0
315.822	4.29292	ethyl-dihydroxybenzoic acid-hexoside (hydroxytyrosol)	hc	39	8.77809e-06	0.00129816	0.724549	1	1	0
628.994	8.19334	coumaroyl pentose, derivative	hc	137	0.000231738	0.000894984	0.0229138	1	1	0
193.673	11.3624	ferulic acid , fragment of feruloyl tartaric acid	hc	181	0.000539013	0.0143962	0.0655422	1	0	0
326.062	11.3863	feruloyl tartaric acid	hc	50	0.001438	0.0128369	0.185614	1	0	0
295.284	8.27754	coumaroyl tartaric acid	hc	5	0.0639983	0.0408446	0.0653312	0	0	0
311.336	5.20063	caffeoyl tartaric acid	hc	3	0.0978046	0.039503	0.0577894	0	0	0
133.292	2.84741	malic acid	oa	40	0.000513767	8.69007e-11	0.539533	1	1	0
195.459	2.24681	gluconic acid	oa	112	0.00356806	0.859917	0.118328	1	0	0
913.189	19.8044	proanthocyanidin P2 type derivative	pr	506	0.00820873	5.91577e-09	0.0277572	1	1	0
599.188	4.69813	proanthocyanidin P2 type, sodium adduct	pr	390	0.00671061	0.0429279	0.0859426	1	0	0
441.942	17.4636	epicatechin-3-gallate or catechin-3-gallate	pr	73	0.717972	0.278173	0.30505	0	0	0
577.176	7.44131	proanthocyanidin P2 type	pr	48	0.655653	0.0199043	0.038079	0	0	0
729.124	13.2401	procyanidin P2G1 type	pr	74	0.166964	0.0868138	0.0968055	0	0	0
453.71	36.8006	E-viniferin	st	338	0.000517629	2.46274e-07	0.0201852	1	1	0
499.232	37.219	viniferin, formic adduct	st	245	0.000840838	2.9212e-07	0.0211497	1	1	0
389.705	18.3047	cis-resveratrol-O-glucoside	st	402	0.0106502	0.00258063	0.0450215	0	1	0
499.624	30.7595	viniferin, formic adduct	st	474	0.0174878	1.71386e-11	0.119559	0	1	0
903.2	17.0691	resveratrol dimer , 2M-1 adduct	st	530	0.449206	0.00249196	0.0216189	0	1	0
390.093	24.9199	trans-resveratrol O-glucoside (trans-piceide)	st	128	0.00122154	0.0120488	0.385804	1	0	0
457.44	19.6021	cis-piceid , formic acid + sodium adduct	st	378	6.71574e-05	0.585498	0.563033	1	0	0
435.778	25.4544	trans-piceide (trans-resveratrol-O-glucoside), formic adduct	st	72	0.0676818	0.794552	0.0954469	0	0	0

## Sheet: markers volatile
COMPOUND	RT	KI	CLASS	p-value[year]	p-value[producer]	p-value[producer*year]	marker[year]	marker[producer]	marker[year*producer]
furfural	14.4378	828373	ALDEHYDE	0.0137694	0.0784111	0.00480279	0	0	1
xylene	15.9516	869882	BENZENE DERIVATIVE	0.0030903	2.3297e-08	1.07595e-06	1	1	1
para cimene	21.7323	1030.61	BENZENE DERIVATIVE	0.962198	6.77584e-05	0.000965224	0	1	1
methyl,2,5 dihydroxybenzoic acid	31.3159	1337.6	BENZENE DERIVATIVE	0.0338648	6.03617e-09	0.00241812	0	1	1
pentyl benzene	26.1235	1164.39	BENZENE DERIVATIVE	0.00056342	0.0115279	0.00114574	1	0	1
benzyl alcohol	22.1843	1043.98	BENZENE DERIVATIVE, ALCOHOL	0.00383114	6.30552e-18	9.89804e-11	1	1	1
phenylethyl alcohol	24.8414	1124.01	BENZENE DERIVATIVE, ALCOHOL	0.0201592	5.02746e-10	0.000244123	0	1	1
benzenacetaldehyde	22.4074	1050.57	BENZENE DERIVATIVE, ALDEHYDE	3.62284e-06	6.25844e-12	3.62408e-05	1	1	1
alpha ionene	32.6031	1383.31	C13 NORISOPRENOID	0.398826	0.00108752	0.00312396	0	1	1
tetrahydro naphthalene	32.5606	1381.8	C13 NORISOPRENOID	0.21482	0.0203594	0.00531266	0	0	1
hexanol	15.9859	870822	C6 ALCOHOL	0.0146224	0.112493	0.000154043	0	0	1
n-hexanal	13.3167	800553	C6 ALDEHYDE	0.00264833	4.28179e-07	4.34145e-07	1	1	1
2-hexenal	15.3007	852035	C6 ALDEHYDE	0.0185375	1.05545e-07	1.39029e-10	0	1	1
hexanoic acid	20.6198	997882	CARBOXYLIC ACID	0.0153677	0.000105321	0.00477324	0	1	1
acetic acid, phenyl methyl ester	26.2252	1167.6	ESTER	0.00165888	2.12056e-14	7.06737e-12	1	1	1
benzyl acetate	26.2256	1167.61	ESTER	0.00251328	3.46247e-14	5.70246e-12	1	1	1
2,6 octadien-1-ol, 3,7-dimethyl (geraniol)	28.9356	1256	MONOTERPENE	0.171084	2.7632e-07	3.6428e-06	0	1	1
alpha ylangene	33.0371	1398.73	SESQUITERPENE	0.000677806	5.44472e-06	8.35117e-05	1	1	1
beta bourbonene	33.6421	1410.95	SESQUITERPENE	0.00764937	2.36494e-06	1.1972e-08	1	1	1
trans,alpha bergamotene	35.3673	1444.16	SESQUITERPENE	0.00141377	2.08519e-14	1.0335e-07	1	1	1
guaia-3,7-diene	35.8491	1453.43	SESQUITERPENE	0.00700679	1.65315e-12	1.75171e-06	1	1	1
epi-bicyclosesquiphellandrene	36.8963	1473.59	SESQUITERPENE	0.00781171	5.92144e-09	1.11232e-07	1	1	1
beta cadinene	38.6966	1508.42	SESQUITERPENE	0.00225625	1.0484e-09	1.27368e-05	1	1	1
Bicyclo[4.4.0]dec-1-ene, 2-isopropyl-5-methyl-9-methylene-	39.2621	1519.54	SESQUITERPENE	0.00198593	1.03171e-11	6.04104e-06	1	1	1
delta cadinene	3.9416	1522.57	SESQUITERPENE	0.00876721	1.91775e-10	3.16516e-07	1	1	1
alpha cadinene	40.4492	1542.89	SESQUITERPENE	0.00995939	1.24435e-10	8.99359e-08	1	1	1
alpha calacorene	40.7308	1548.43	SESQUITERPENE	0.00158049	2.03275e-07	0.000269495	1	1	1
delta-elemene	31.7093	1351.57	SESQUITERPENE	0.0189599	1.03996e-11	4.62821e-05	0	1	1
alpha cubebene	32.1339	1366.65	SESQUITERPENE	0.401053	1.12014e-10	2.53146e-05	0	1	1
beta gurjuniene	35.4841	1446.41	SESQUITERPENE	0.0277765	2.22384e-06	0.000800899	0	1	1
epizonarene	38.3397	1501.4	SESQUITERPENE	0.0130343	3.36095e-11	5.26323e-06	0	1	1
germacrene B	41.7555	1568.58	SESQUITERPENE	0.0108958	2.774e-10	0.000218385	0	1	1
alpha cadinol	47.4263	1642.85	SESQUITERPENOID	0.0668361	2.98593e-16	8.18046e-06	0	1	1
nonanal	24.3217	1107.64	ALDEHYDE	0.000630685	0.0089006	0.202042	1	1	0
2,4-decadienal	31.0541	1328.31	ALDEHYDE	0.115983	0.566909	0.0857608	0	0	0
butyl benzene	22.8002	1062.19	BENZENE DERIVATIVE	0.0123297	0.143795	0.115643	0	0	0
benzoic acid	26.73	1183.5	BENZENE DERIVATIVE	0.781564	0.615901	0.0942213	0	0	0
vanillin	33.9856	1417.56	BENZENE DERIVATIVE	0.454596	0.0696083	0.181461	0	0	0
2-hexen-1-ol	15.8202	866278	C6 ALCOHOL	0.0981862	0.120553	0.601448	0	0	0
2-ethylhexanoic acid	25.1205	1132.8	CARBOXYLIC ACID	0.168206	0.0811163	0.208067	0	0	0
nonanoic acid	29.5791	1277.43	CARBOXYLIC ACID	0.298748	0.0960277	0.0342536	0	0	0
furancarboxylic acid,methyl ester	23.6527	1087.4	ESTER	0.0127403	0.209948	0.012446	0	0	0
limonene	2.1901	1035.6	MONOTERPENE	0.0667676	0.000116634	0.0722035	0	1	0
geranic acid	32.2308	1370.09	MONOTERPENE	0.999718	0.010665	0.0283939	0	0	0
alpha amorphene	37.5758	1486.67	SESQUITERPENE	0.009889	3.8797e-06	0.0194094	1	1	0
cis-calamenene	39.6486	1527.14	SESQUITERPENE	0.0274334	0.000964833	0.0498388	0	1	0
unidentified sesquiterpene 1	33.9292	1416.48	SESQUITERPENE	0.103228	0.0273816	0.402678	0	0	0
alloaromadendrene	36.2769	1461.67	SESQUITERPENE	0.303603	0.084588	0.52325	0	0	0
germacrene D	37.7618	1490.25	SESQUITERPENE	0.405646	0.431402	0.326636	0	0	0
