# Supplementary material for: Towards a scientific interpretation of the terroir concept: plasticity of the grape berry metabolome
Source: BMC Plant Biol. 2015 Aug 7;15:191. doi: 10.1186/s12870-015-0584-4 (PMC4527360; doi:10.1186/s12870-015-0584-4)
Supplement: Additional file 9: Table S6. — List of markers in the non-volatile metabolite data set for the three geographical macrozones. a) ID based on the data set in Additional file 5: Table S3; b) raw m/z of parent ion; c) retention time (RT) in minutes; d) putative identification; e) class; aa: amino acids; ac: anthocyanins; flav: flavonoids; fr: fragment; hb: hydroxybenzoic acids; hc: hydroxycinnamic acids; oa: organic acids; pr: procyanidins; s: sugars; st: stilbenes; ui: unidentified; f) marker type: molecules found at low levels (<) and high levels (>) in the selected macrozone are indicated; g) pcorr [1]; h) pcorr [2]. (XLSX 21 kb) [file 12870_2015_584_MOESM9_ESM.xlsx]

## Sheet: Foglio1
ID	row m/z	RT (min)	putative identification	class	marker type	pcorr[1]	pcorr[2]
25	593.342	27.7739	cyanidin (coumaroyl) 3-O glucoside (trans isomer)	ac	<Garda	0.356595	-0.234468
53	609.203	25.1182	delphinidin (coumaroyl) 3-O glucoside	ac	<Garda	0.40316	0.028254
228	505.32	18.8191	delphinidin (acetyl) glucoside	ac	<Garda	0.453062	-0.123615
15	447.755	14.6069	cyanidin 3-O glucoside	ac	<Soave	-0.0952698	-0.485318
67	923.19	17.2057	peonidin 3-O glucoside 2M-1 adduct	ac	<Soave	-0.399842	-0.483561
320	895.15	14.4025	cyanidin 3-O glucoside 2M-1 adduct	ac	<Soave	-0.111989	-0.520451
440	1385.44	17.1924	peonidin 3-O glucoside 3M-1 adduct	ac	<Soave	-0.356984	-0.420373
100	637.863	29.0663	malvidin (coumaroyl) 3-O glucoside (cis isomer)	ac	>Soave	0.37312	0.254624
7	463.441	12.591	delphinidin 3-O glucoside	ac	>Valpolicella	0.227893	-0.595095
11	477.966	15.9055	petunidin 3-O glucoside	ac	>Valpolicella	0.0592768	-0.601448
68	495.417	14.6877	peonidin 3-O glucoside hydrate	ac	>Valpolicella	0.124362	-0.440635
101	483.17	14.4782	cyanidin 3-O glucoside chlorine adduct	ac	>Valpolicella	-0.0650948	-0.512939
324	955.181	15.8156	petunidin 3-O glucoside 2M-1 adduct	ac	>Valpolicella	0.0371997	-0.541803
491	927.104	13.0435	delphinidin 3-O glucoside 2M-1 adduct	ac	>Valpolicella	0.140907	-0.430854
6	477.281	20.0415	quercetin glucuronide	flav	<Garda	0.556559	-0.217267
10	463.476	20.255	quercetin 3-O glucoside	flav	<Garda	0.705991	0.00460258
26	447.475	23.4842	coeluting quercetin-O-desoxyhexoside and tetraidrossiflavone-O-glucoside	flav	<Garda	0.663707	0.0574267
169	493.456	35.2664	trihydroxy methoxy flavone O-pentoside, formic adduct	flav	<Garda	0.574669	0.230215
195	955.11	19.9923	quercetin glucuronide 2M-1 adduct	flav	<Garda	0.583516	-0.165329
241	927.154	20.2562	quercetin 3-O glucoside 2M-1 adduct	flav	<Garda	0.691264	0.0589787
119	436.092	16.9531	taxifolin pentoside	flav	<Valpolicella	-0.277669	0.231404
61	481.314	12.3381	hexahydrodyflavanone C-hexoside	flav	>Valpolicella	0.170369	-0.529259
439	419.475	25.5365	fragment of trans-piceide formic adduct	fr	>Garda	-0.518907	0.108366
102	515.21	15.3398	fragment of proanthocyanidin P2 type	fr	>Valpolicella	-0.0180974	-0.372913
95	351.853	4.00508	hydroxytyrosol hexoside chloride adducct	hc	>Valpolicella	0.26677	-0.276432
81	378.777	3.14196	sucrose M+K-2H adduct	s	<Garda	0.375419	-0.107791
44	515.51	2.33725	di hexose derivative	s	<Valpolicella	-0.285878	0.332493
58	471.688	11.1578	oxidised resveratrol dimer	st	>Garda	-0.67027	-0.129027
122	499.61	22.2971	viniferin formic adduct	st	>Garda	-0.720248	0.0971343
184	453.194	21.8831	resveratrol dimer	st	>Garda	-0.608207	-0.173464
244	498.734	25.6532	resveratrol dimer formic adduct	st	>Garda	-0.578735	0.0622116
245	499.232	37.219	viniferin formic adduct	st	>Garda	-0.499204	-0.161454
338	453.71	36.8006	E-viniferin	st	>Garda	-0.620574	-0.213752
402	389.705	18.3047	resveratrol-O-glucoside	st	>Garda	-0.391004	0.104369
413	499.487	42.3121	viniferin formic adduct	st	>Garda	-0.654833	-0.0895048
457	454.152	41.7188	D-viniferin	st	>Garda	-0.569237	-0.200025
474	499.624	30.7595	viniferin formic adduct	st	>Garda	-0.845595	0.032674
513	679.351	42.9257	resveratrol trimer	st	>Garda	-0.601775	-0.17181
522	715.16	43.3385	resveratrol trimer chlorine adduct	st	>Garda	-0.669387	-0.141112
535	679.254	35.1931	resveratrol trimer	st	>Garda	-0.775219	-0.0744146
538	715.299	39.4542	resveratrol trimer chlorine adduct	st	>Garda	-0.631142	-0.0927327
544	905.437	30.4459	resveratrol tetramer	st	>Garda	-0.757491	-0.0664453
550	905.382	36.9587	resveratrol tetramer	st	>Garda	-0.767535	-0.0958451
86	609.119	19.8518	ui		<Garda	0.422729	-0.283634
98	531.06	12.596	ui		<Garda	0.477716	-0.158881
147	560.998	20.1854	ui		<Garda	0.452436	0.159704
157	530.946	20.0236	ui		<Garda	0.672041	0.224751
208	587.036	2.69768	ui		<Garda	0.439485	-0.224252
231	514.992	23.2355	ui		<Garda	0.571145	0.191098
239	593.061	20.871	ui		<Garda	0.576365	0.139828
294	610.783	20.7285	ui		<Garda	0.321471	-0.222621
297	559.015	2.68424	ui		<Garda	0.383675	-0.148834
346	484.029	34.7888	ui		<Garda	0.469456	0.08585
367	577.067	24.0724	ui		<Garda	0.661599	0.128434
383	545.12	24.096	ui		<Garda	0.457553	0.186377
456	977.157	19.9167	ui		<Garda	0.54405	-0.146645
506	913.189	19.8044	ui		<Garda	0.668788	0.053089
261	609.152	3.23756	ui		<Soave	-0.35971	-0.229342
347	275.274	2.80928	ui		<Soave	-0.382272	-0.320955
365	511.429	30.4286	ui		<Soave	-0.0508495	-0.358894
180	446.866	2.35501	ui		<Valpolicella	-0.330283	0.246299
207	507.345	36.0328	ui		<Valpolicella	-0.047613	0.368917
286	819.111	2.72084	ui		<Valpolicella	-0.246679	0.0891587
335	550.837	2.434	ui		<Valpolicella	-0.260564	0.260237
441	733.119	15.9711	ui		<Valpolicella	0.0147636	0.344219
451	1161.32	2.75773	ui		<Valpolicella	-0.212734	0.191488
469	525.006	25.3234	ui		<Valpolicella	-0.355484	0.320636
470	531.478	42.4375	ui		<Valpolicella	-0.384412	0.314784
475	615.102	18.9575	ui		<Valpolicella	-0.525532	0.434652
510	403.766	35.442	ui		<Valpolicella	-0.4735	0.396889
514	587.199	10.5344	ui		<Valpolicella	-0.330012	0.379461
532	749.477	43.517	ui		<Valpolicella	-0.263474	0.207206
134	421.176	3.02307	ui		>Garda	-0.617342	-0.217454
174	517.253	12.5918	ui		>Garda	-0.840267	-0.20334
177	507.277	2.36571	ui		>Garda	-0.188065	0.252301
179	507.548	15.5717	ui		>Garda	-0.541375	-0.175808
216	508.289	11.3404	ui		>Garda	-0.787579	-0.0917015
242	519.283	25.6089	ui		>Garda	-0.427703	0.0533646
253	439.344	25.1196	ui		>Garda	-0.327381	0.192674
287	491.019	21.6696	ui		>Garda	-0.72273	-0.177846
340	489.562	36.589	ui		>Garda	-0.640689	-0.12932
360	559.181	19.8866	ui		>Garda	-0.330397	-0.173844
379	522.998	21.3224	ui		>Garda	-0.350911	0.308394
400	599.18	2.83248	ui		>Garda	-0.349464	0.128937
445	489.612	25.4931	ui		>Garda	-0.736159	-0.0663019
447	431.892	20.7078	ui		>Garda	-0.429808	-0.124655
465	632.732	5.40566	ui		>Garda	-0.613156	0.126164
472	455.819	44.2955	ui		>Garda	-0.394307	0.108994
509	453.714	31.3701	ui		>Garda	-0.736351	0.0245029
524	677.323	40.6225	ui		>Garda	-0.328345	0.149892
537	725.359	41.4784	ui		>Garda	-0.550955	-0.0379195
551	907.385	23.0913	ui		>Garda	-0.566416	-0.166312
164	577.063	18.4681	ui		>Soave	0.334316	0.344831
185	561.22	23.272	ui		>Soave	0.118573	0.48057
272	483.315	23.7442	ui		>Soave	0.35995	0.252948
97	481.327	6.30461	ui		>Valpolicella	0.265069	-0.338969
141	647.056	3.32427	ui		>Valpolicella	0.329921	-0.358751
151	353.484	3.06617	ui		>Valpolicella	0.403133	-0.341305
153	597.098	15.479	ui		>Valpolicella	0.38799	-0.223614
196	540.991	2.68156	ui		>Valpolicella	-0.0524244	-0.282211
198	498.19	12.3609	ui		>Valpolicella	0.351817	-0.220246
401	291.382	2.73711	ui		>Valpolicella	0.0635834	-0.503706
444	626.963	2.80908	ui		>Valpolicella	0.0934187	-0.178923
488	245.606	2.69334	ui		>Valpolicella	0.325248	-0.224718
540	913.186	15.3527	ui		>Valpolicella	0.0598864	-0.447459

## Sheet: abbreviations
aa	aminoacid
ac	anthocyanin
flav	flavonoid
fr	fragment
hb	hydroxybenzoic acid
hc	hydroxycinnamic acid
oa	organic acid
pr	procyanidin
s	sugar
st	stilbene and viniverin
t	tannin
ui	unidentified
