# Supplementary material for: Towards a scientific interpretation of the terroir concept: plasticity of the grape berry metabolome
Source: BMC Plant Biol. 2015 Aug 7;15:191. doi: 10.1186/s12870-015-0584-4 (PMC4527360; doi:10.1186/s12870-015-0584-4)
Supplement: Additional file 11: Table S8. — List of non-volatile markers for the seven vineyards, divided by macrozone; a) Lake Garda (vineyards BA and CS); b) Valpolicella (vineyards BM, FA and MN); c) Soave (vineyards AM and PM). Each data set shows: a) ID based on the data set in Additional file 5: Table S3; b) raw m/z of parent ion; c) retention time (RT) in minutes; d) putative identification; e) class; aa: amino acids; ac: anthocyanins; flav: flavonoids; fr: fragment; hb: hydroxybenzoic acids; hc: hydroxycinnamic acids; oa: organic acids; pr: procyanidins; s: sugars; st: stilbenes; t: tannins; ui: unidentified; f) marker type: molecules found at low levels (<) and high levels (>) in the selected macrozone are indicated; g) cor (tp, x) values; h) cov (tp, x) values. (XLSX 163 kb) [file 12870_2015_584_MOESM11_ESM.xlsx]

## Sheet: Lake Garda 
ID	row m/z	RT (min)	putative identification	class	marker type	cor(tp,x)	cov(tp,x)
52	494.38	16.6274	myricetin-O-glucuronide	flav	>BA	-0.524375	-0.202292
62	616.13	4.50027	ui	x	>BA	-0.653095	-0.657222
134	421.176	3.02307	ui	x	>BA	-0.70423	-0.353644
150	585.116	22.7641	ui	x	>BA	-0.574705	-0.547658
159	575.009	2.67321	ui	x	>BA	-0.754575	-0.424926
245	499.232	37.219	viniferin, formic adduct	st	>BA	-0.500714	-0.374527
246	395.086	5.79382	fragment of 645	fr	>BA	-0.551151	-0.535283
253	439.344	25.1196	ui	x	>BA	-0.532288	-0.344814
287	491.019	21.6696	ui	x	>BA	-0.622197	-0.479329
292	460.831	2.39483	di hexose , sodium adduct	s	>BA	-0.493271	-0.270928
339	469.264	3.11635	fragment of ID 42	fr	>BA	-0.639892	-0.429902
347	275.274	2.80928	ui	x	>BA	-0.657701	-0.623543
349	415.159	8.26939	ui	x	>BA	-0.510631	-0.269815
371	585.124	27.1029	ui	x	>BA	-0.684876	-0.637145
387	725.374	44.1069	ui	x	>BA	-0.640244	-0.818302
437	489.679	42.1747	ID 457 chloride adduct	x	>BA	-0.599968	-0.317589
445	489.612	25.4931	ID 279 chloride adduct	x	>BA	-0.761146	-0.604784
447	431.892	20.7078	ui	x	>BA	-0.506011	-0.400294
473	527.061	23.9741	ui	x	>BA	-0.557791	-0.393576
485	597.085	11.0152	ui	x	>BA	-0.667608	-0.480102
513	679.351	42.9257	resveratrol trimer	st	>BA	-0.642733	-0.860895
522	715.16	43.3385	resveratrol trimer, chloride adduct	st	>BA	-0.618632	-0.605347
527	679.304	39.3521	resveratrol trimer	st	>BA	-0.638853	-0.965467
537	725.359	41.4784	ui	x	>BA	-0.573982	-0.600127
538	715.299	39.4542	resveratrol trimer, chloride adduct	st	>BA	-0.715427	-0.794676
550	905.382	36.9587	resveratrol tetramer	st	>BA	-0.480006	-0.670728
20	637.373	32.1987	malvidin-(coumaroyl)-3-O-glucoside (trans isomer)	ac	>CS	0.548301	0.20085
26	447.475	23.4842	2 co eluting compounds: 1) 447-301: quercetin-desoxyhexoside; 2) 447-284:tetraidrossiflavone-O-glucoside	flav	>CS	0.717189	0.849406
47	623.578	28.6465	petunidin-(coumaroyl)-3-O-glucoside	ac	>CS	0.709954	0.375724
48	577.176	7.44131	proanthocyanidin P2 type	pr	>CS	0.651774	0.717641
53	609.203	25.1182	delphinidin-(coumaroyl)-3-O-glucoside	ac	>CS	0.651478	0.322389
74	729.124	13.2401	procyanidin P2G1 type	pr	>CS	0.604881	0.693859
100	637.863	29.0663	malvidin-(coumaroyl)-3-O-glucoside (cis isomer)	ac	>CS	0.688799	0.54284
103	899.187	19.7255	dihydroquercetin-O-deoxyhexoside , 2M-1 adduct	flav	>CS	0.692739	0.73394
125	655.253	32.1585	malvidin-(coumaroyl)-3-O-glucoside (trans isomer) , hydrate	ac	>CS	0.693617	0.24324
169	493.456	35.2664	trihydroxy-methoxyflavone-O-pentoside , formic adduct	flav	>CS	0.815432	0.57722
178	487.511	4.68709	ui	x	>CS	0.71091	0.455964
202	582.914	19.9329	ui	x	>CS	0.52189	0.268799
208	587.036	2.69768	ui	x	>CS	0.592902	0.442438
293	433.651	26.6737	naringenin-O-hexoside	x	>CS	0.551745	0.460447
327	673.334	29.1444	malvidin-(coumaroyl)-3-O-glucoside (cis isomer) , chloride adduct	ac	>CS	0.500494	0.521569
346	484.029	34.7888	ui	x	>CS	0.665282	0.641688
377	1017.19	17.6408	tetrahydroxy-dimethoxyflavanone-O-glucoside , 2M-1 adduct	flav	>CS	0.685384	0.886949
380	610.81	28.445	ui	x	>CS	0.64292	0.37347
386	603.182	16.2789	ui	x	>CS	0.498291	0.434236
405	881.21	16.4344	ui	x	>CS	0.58277	0.736584
407	729.138	23.4365	ui	x	>CS	0.664293	0.632438
435	640.991	30.0812	ui	x	>CS	0.603604	0.703397
438	1275.4	32.2198	malvidin-(coumaroyl)-3-O-glucoside (trans isomer) , 2M-1 adduct	ac	>CS	0.650336	0.564154
479	873.068	7.6258	ui	x	>CS	0.711648	0.83248
504	882.902	16.797	ui	x	>CS	0.528105	0.441158
506	913.189	19.8044	proanthocyanidin P2 type derivative	x	>CS	0.751665	0.815896
516	881.234	24.9235	ui	x	>CS	0.661538	0.644544
530	903.2	17.0691	resveratrol dimer , 2M-1 adduct	st	>CS	0.749815	0.8337
549	789.139	9.87749	ui	x	>CS	0.554119	0.602167
1	623.103	5.47715	caffeoyl tartaric acid, 2M-1 adduct	hc	x	0.375309	0.28754
2	439.209	2.70959	di hexose derivative	s	x	-0.280912	-0.0668067
3	311.336	5.20063	caffeoyl tartaric acid	hc	x	0.187487	0.506851
4	491.76	17.9889	malvidin-3-O-glucoside	ac	x	0.225523	0.109562
5	295.284	8.27754	coumaroyl tartaric acid	hc	x	0.284955	0.691654
6	477.281	20.0415	quercetin-3-O-glucuronide	flav	x	0.412591	0.150448
7	463.441	12.591	delphinidin-3-O-glucoside	ac	x	0.174723	0.0871716
8	461.751	17.1245	peonidin-3-O-glucoside	ac	x	-0.266329	-0.183879
9	149.216	5.39333	tartaric acid (fragment of caffeoyl tartaric acid)	fr	x	0.143775	0.157511
10	463.476	20.255	quercetin-3-O-glucoside	flav	x	0.63229	0.391029
11	477.966	15.9055	petunidin-3-O-glucoside	ac	x	-0.211116	-0.0953746
12	509.38	17.7502	tetrahydroxy-dimethoxyflavanone-O-glucoside	flav	x	0.171407	0.13562
13	577.383	4.69116	proanthocyanidin P2 type	pr	x	-0.227198	-0.0708939
14	191.275	3.04304	citric acid	oa	x	-0.278246	-0.14385
15	447.755	14.6069	cyanidin-3-O-glucoside	ac	x	-0.013704	-0.010621
16	179.278	5.41781	caffeic acid (fragment of caffeoyl tartaric acid)	fr	x	0.153772	0.200454
17	449.944	19.9812	dihydroquercetin-O-deoxyhexoside (astilbin)	flav	x	0.267163	0.472056
18	607.446	31.5159	peonidin-(coumaroyl)-3-O-glucoside (trans isomer)	ac	x	-0.0522925	-0.0209751
19	111.306	3.03913	fragment of citric acid	fr	x	-0.194085	-0.120608
21	289.806	6.40082	catechin	pr	x	0.17194	0.289598
22	479.993	16.9243	myricetin-3-O-hexoside	flav	x	0.110728	0.0806131
23	149.375	2.48945	tartaric acid + fragment of hexose	oa	x	-0.0196783	-0.0204434
24	485.378	19.7463	dihydroquercetin-O-deoxyhexoside , chloride adduct	flav	x	0.314038	0.237215
25	593.342	27.7739	cyanidin-(coumaroyl)-3-O-glucoside (trans isomer)	ac	x	0.520252	0.159599
27	527.211	18.055	malvidin-3-O-glucoside , chloride adduct	ac	x	0.0440829	0.0324388
28	163.41	8.37249	coumaric acid (fragment of coumaroyl tartaric acid)	fr	x	0.142989	0.255949
29	683.195	2.37544	di-hexose, 2M-1 adduct	s	x	0.0498728	0.0743831
30	149.4	8.09691	tartaric acid (fragment of coumaroyl tartaric acid)	fr	x	0.135002	0.213783
31	97.2515	2.71087	fragment of hexose (179)	fr	x	-0.229691	-0.125207
32	433.968	23.1407	tetrahydroxyflavanone-C-deoxyhexoside	flav	x	0.45158	0.590052
33	465.728	13.9774	pentahydroxyflavanone-O-hexoside	flav	x	0.167486	0.184655
34	388.202	2.3701	di hexose formic adduct	s	x	0.296839	0.251637
35	644.993	5.41019	caffeoyl tartaric acid, 2M-1 + sodium adduct	hc	x	0.0980927	0.0386252
36	443.725	7.18435	ui	x	x	-0.0305063	-0.0440689
37	497.665	17.222	peonidin-3-O-glucoside , chloride adduct	ac	x	-0.0736236	-0.0520123
38	983.199	18.1577	malvidin-3-O-glucoside , 2M-1 adduct	ac	x	0.237442	0.104794
39	315.822	4.29292	ethyl-dihydroxybenzoic acid-hexoside (hydroxytyrosol)	hc	x	0.186428	0.269491
40	133.292	2.84741	malic acid	oa	x	-0.25347	-0.250624
41	625.081	5.46527	hydroxytyrosol hexoside, 2M-1 adduct	hc	x	0.166621	0.206972
42	593.214	3.35739	procyanidin PPg type	pr	x	0.370888	0.173768
43	477.516	24.5272	dihydroxy-dimethoxyflavanone-O-hexoside	flav	x	0.243695	0.178565
44	515.51	2.33725	di hexose derivative	s	x	-0.00801956	-0.00597729
45	487.49	19.7321	ui	x	x	0.314179	0.169066
46	577.175	14.2119	proanthocyanidin P2 type	pr	x	0.11191	0.0448783
49	601.037	2.70028	ui	x	x	0.145619	0.0310846
50	326.062	11.3863	feruloyl tartaric acid	hc	x	0.0772799	0.0947962
51	331.894	3.54204	monogalloyl glucose	x	x	0.132759	0.241279
54	115.253	2.87398	fragment of hexose (179)	fr	x	-0.217409	-0.206429
55	341.86	2.3781	sucrose	s	x	0.00122337	0.00140832
56	613.052	8.25994	coumaroyl di-pentose, derivative	hc	x	0.442114	0.172586
57	529.049	17.872	peonidin-3-O-hexoside , derivative	ac	x	-0.15165	-0.120438
58	471.688	11.1578	oxidised resveratrol dimer	st	x	-0.483798	-0.416082
59	465.384	6.35399	ui	x	x	-0.0926561	-0.0817555
60	435.874	11.1342	ui	x	x	-0.196766	-0.218025
61	481.314	12.3381	hexahydrodyflavanone-C-hexoside	flav	x	0.180794	0.136042
63	441.192	2.74063	ui	x	x	0.0188386	0.0149942
64	173.331	2.93209	fragment of citric acid	fr	x	-0.181269	-0.168177
65	464.093	16.7432	ui	x	x	0.261601	0.21998
66	487.571	2.51365	ui	x	x	-0.461359	-0.362203
67	923.19	17.2057	peonidin-3-O-glucoside , 2M-1 adduct	ac	x	-0.120441	-0.0932972
68	495.417	14.6877	peonidin-3-O-glucoside , hydrate	ac	x	0.0586644	0.028268
69	493.966	20.6455	ui	x	x	-0.0739629	-0.0443565
70	449.877	12.8368	tetrhydroxyflavanone-O-hexoside	flav	x	-0.12911	-0.0821921
71	289.836	12.7024	epicatechin	pr	x	0.184251	0.269606
72	435.778	25.4544	trans-piceide (trans-resveratrol-O-glucoside), formic adduct	st	x	0.0308099	0.0308585
73	441.942	17.4636	epicatechin-3-gallate or catechin-3-gallate	pr	x	0.459178	0.48217
75	512.013	19.624	ui	x	x	-0.215943	-0.239574
76	545.184	17.7275	chloride adduct	x	x	0.121511	0.0672851
77	451.673	19.9699	ui	x	x	0.30663	0.330495
78	501.224	15.4322	hexahydroxyflavanone-C-deoxhyhexoside , chloride adduct or pentahydroxyflavanone-O-hexoside , chloride adduct	flav	x	0.475466	0.352344
79	366.955	15.8163	tryptophan-N-glucoside	aa	x	0.239642	0.371327
80	409.243	5.42969	ui	x	x	0.173293	0.141937
81	378.777	3.14196	sucrose , M + potassium - 2H adduct	s	x	0.0431602	0.0210879
82	643.271	31.4917	peonidin-(coumaroyl)-3-O-glucoside (trans isomer) , chloride adduct	ac	x	0.191687	0.114706
83	559.052	17.9037	ui	x	x	-0.487888	-0.256984
84	673.202	32.2971	malvidin-(coumaroyl)-3-O-glucoside (trans isomer) , chloride adduct	ac	x	0.343423	0.275026
85	533.657	25.5585	malvidin-(acetyl)-3-O-glucoside	ac	x	0.266573	0.118964
86	609.119	19.8518	ui	x	x	-0.337728	-0.147714
87	325.472	6.97999	catechin, chloride adduct	pr	x	0.208054	0.254783
88	87.2879	2.61501	fragment of hexose (179)	fr	x	0.156219	0.0957973
89	577.12	9.24542	proanthocyanidin P2 type	pr	x	-0.204436	-0.318401
90	529.105	2.45247	ui	x	x	0.352297	0.14196
91	660.93	5.32677	caffeoyl tartaric acid, 2M-1 + chloride adduct	hc	x	-0.0833428	-0.0610263
92	89.1501	2.36276	fragment of hexose (179)	fr	x	-0.0233384	-0.016535
93	485.273	14.6165	ui	x	x	0.157469	0.0830248
94	605.181	2.52864	ui	x	x	0.319436	0.187988
95	351.853	4.00508	hydroxytyrosol hexoside, chloride adducct	hc	x	0.0952094	0.125916
96	539.167	17.7468	ui	x	x	0.253595	0.183192
97	481.327	6.30461	derivative of ID 56	x	x	0.0916851	0.0820552
98	531.06	12.596	ui	x	x	-0.320106	-0.227527
99	499.122	20.0506	ui	x	x	0.316	0.360451
101	483.17	14.4782	cyanidin-3-O-glucoside , chloride adduct	ac	x	-0.100631	-0.0518963
102	515.21	15.3398	fragment of proanthocyanidin P2 type	fr	x	-0.137451	-0.0553469
104	471.848	25.4592	vanillic acid hexoside, derivative - chloride adduct	hb	x	-0.124154	-0.058537
105	865.147	4.85096	proanthocyanidin P3 type (trymer)	pr	x	0.00344561	0.00327559
106	517.287	19.7348	ui	x	x	-0.256529	-0.181981
107	193.901	44.5297	ui	x	x	0.141973	0.194054
108	607.954	28.8441	peonidin-(coumaroyl)-3-O-glucoside (cis isomer)	ac	x	0.192532	0.226593
109	507.255	24.8482	ui	x	x	-0.111468	-0.0249955
110	537.025	2.39977	ui	x	x	-0.121117	-0.0845411
111	461.417	23.2534	ui	x	x	-0.212451	-0.0939831
112	195.459	2.24681	gluconic acid	oa	x	0.0083727	0.00739393
113	631.069	4.60168	ui	x	x	0.428606	0.263187
114	337.506	2.57088	fragment of sucrose	fr	x	0.0567301	0.0412681
115	547.033	19.0452	ui	x	x	0.161619	0.0925633
116	522.031	2.35494	ui	x	x	-0.336339	-0.228385
117	179.568	2.39929	hexose	fr	x	0.0308078	0.0409821
118	489.201	19.4344	cyanidin-3-O-(acetyl)-glucoside	ac	x	-0.099888	-0.239417
119	436.092	16.9531	taxifolin-pentoside	flav	x	-0.311469	-0.329431
120	423.636	14.8301	ui	x	x	0.368493	0.219276
121	393.895	2.50093	ui	x	x	-0.142303	-0.125106
122	499.61	22.2971	viniferin, formic adduct	st	x	-0.460824	-0.354077
123	521.407	15.5273	ui	x	x	0.0512007	0.0151733
124	554.099	18.0075	ui	x	x	-0.169023	-0.132505
126	881.172	3.95157	procyanidin P2Pg type	pr	x	0.374045	0.234341
127	524.25	17.237	ui	x	x	-0.316075	-0.290556
128	390.093	24.9199	trans-resveratrol O-glucoside (trans-piceide)	st	x	0.0114059	0.0165567
129	479.299	20.0592	ui	x	x	-0.16363	-0.0805152
130	644.945	31.478	ui	x	x	0.223518	0.153367
131	503.225	24.9661	peonidin-(acetyl)-3-O-glucoside	ac	x	0.0698552	0.0465666
132	510.07	15.2785	ui	x	x	0.115219	0.0577328
133	437.682	12.4772	ui	x	x	-0.0242581	-0.0123411
135	509.212	8.86809	delphinidin-hexoside , chloride adduct	ac	x	-0.18062	-0.100826
136	513.053	15.8437	ui	x	x	-0.387656	-0.173001
137	628.994	8.19334	coumaroyl pentose, derivative	hc	x	0.169474	0.161002
138	135.132	5.33649	fragment of caffeic acid (caffeoyl tartaric acid)	fr	x	0.0880208	0.114688
139	306.623	3.07158	ui	x	x	0.266464	0.328054
140	575.166	17.1264	ui	x	x	-0.153375	-0.0678379
141	647.056	3.32427	ui	x	x	0.187093	0.0475468
142	463.487	26.4457	ui	x	x	-0.231362	-0.0914113
143	390.323	2.47863	ui	x	x	-0.0605196	-0.0703865
144	405.052	2.9376	ui	x	x	-0.401774	-0.245402
145	475.439	28.4996	naringenin derivative	flav	x	-0.431012	-0.232268
146	589.034	18.1128	ui	x	x	-0.33868	-0.240181
147	560.998	20.1854	ui	x	x	-0.176513	-0.0906927
148	503.874	16.4692	ui	x	x	0.357715	0.354519
149	596.986	20.2227	ui	x	x	0.189975	0.121448
151	353.484	3.06617	ui	x	x	0.0637182	0.0288395
152	865.143	12.9128	proanthocyanidin P3 type (trymer)	pr	x	0.531879	0.566648
153	597.098	15.479	ui	x	x	0.0235512	0.0128201
154	520.671	19.6368	ui	x	x	-0.192501	-0.088566
155	277.158	2.67809	fragment of di-hexose derivative (439)	fr	x	-0.163279	-0.138304
156	426.514	24.9152	trans-piceide, chloride adduct	st	x	0.283444	0.302746
157	530.946	20.0236	ui	x	x	-0.311325	-0.104366
158	674.866	32.019	ui	x	x	0.299188	0.26671
160	432.011	14.301	ui	x	x	-0.146661	-0.0681395
161	567.175	24.195	ui	x	x	-0.00794431	-0.00259823
162	625.291	31.5295	ui	x	x	-0.0193477	-0.00830473
163	593.437	25.9084	cyanidin-(coumaroyl)-3-O-glucoside (cis isomer)	ac	x	0.43851	0.761109
164	577.063	18.4681	ui	x	x	0.313092	0.174113
165	565.014	2.78015	ui	x	x	0.0276289	0.0192575
166	513.209	2.56532	ui	x	x	-0.06932	-0.0323153
167	889.114	4.97591	ui	x	x	0.365255	0.218776
168	405.988	19.6714	trans-astringin	st	x	0.0501249	0.0397723
170	1153.27	4.17864	procyanidin tetramers or dimers 2M-1 adduct	pr	x	-0.239914	-0.171425
171	567.226	17.9397	ui	x	x	0.0120175	0.0120517
172	435.624	13.1673	fragment of 465	fr	x	0.155888	0.245624
173	580.956	14.5647	ui	x	x	-0.0923777	-0.086937
174	517.253	12.5918	ui	x	x	-0.416475	-0.269341
175	507.092	17.8709	ui	x	x	0.202089	0.190493
176	575.102	19.1122	ui	x	x	-0.0144655	-0.00806953
177	507.277	2.36571	ui	x	x	-0.0229853	-0.00648607
179	507.548	15.5717	ui	x	x	-0.380133	-0.317673
180	446.866	2.35501	ui	x	x	-0.401387	-0.211927
181	193.673	11.3624	ferulic acid , fragment of feruloyl tartaric acid	hc	x	0.0163817	0.0256215
182	625.134	26.0259	ui	x	x	0.113865	0.0656441
183	474.273	2.61147	ui	x	x	-0.283869	-0.142017
184	453.194	21.8831	resveratrol dimer	st	x	-0.185324	-0.295273
185	561.22	23.272	ui	x	x	0.307723	0.0743573
186	519.908	21.6084	ui	x	x	0.038038	0.0109282
187	502.185	10.4884	ui	x	x	-0.241531	-0.201947
188	1169.3	3.93198	ui	x	x	0.201592	0.130545
189	578.946	19.7096	ui	x	x	0.228629	0.0997301
190	329.391	3.12231	ui	x	x	0.0262929	0.0246571
191	496.639	2.40694	ui	x	x	-0.215656	-0.0846753
192	563.064	21.5537	ui	x	x	0.513977	0.213374
193	363.201	8.4634	ui	x	x	0.154254	0.162214
194	333.379	5.68442	fragment of caffeic acid derivative + hexose + pentose	fr	x	0.116461	0.109513
195	955.11	19.9923	quercetin-glucuronide , 2M-1 adduct	flav	x	0.48502	0.379962
196	540.991	2.68156	ui	x	x	-0.391744	-0.214827
197	71.3843	2.45298	fragment of hexose (179)	fr	x	-0.0249692	-0.0149064
198	498.19	12.3609	ui	x	x	-0.453421	-0.343923
199	509.777	23.2325	ui	x	x	-0.260293	-0.058772
200	471.335	2.36018	ui	x	x	-0.255171	-0.132418
201	593.248	24.0657	ui	x	x	0.104444	0.0707645
203	131.388	2.48984	fragment of hexose (179)	fr	x	-0.108004	-0.0988244
204	59.426	2.37717	fragment of hexose (179)	fr	x	0.0431457	0.0242528
205	469.213	6.24308	fragment of ID 48	fr	x	-0.111218	-0.0674997
206	423.247	4.94695	ui	x	x	-0.256655	-0.197424
207	507.345	36.0328	ui	x	x	-0.227847	-0.100694
209	569.394	25.5055	malvidin-(acetyl)-3-O-glucoside, chloride adduct	ac	x	0.339118	0.223174
210	451.173	8.18993	fragment of 577 (proanthocyanidin P2 type)	fr	x	0.0674384	0.073721
211	535.087	2.4418	ui	x	x	-0.518855	-0.273125
212	460.888	19.3087	ui	x	x	0.298565	0.474521
213	382.57	3.13803	ui	x	x	0.0989014	0.118115
214	103.593	2.47421	ui	x	x	-0.131185	-0.0963732
215	655.201	24.6098	ui	x	x	0.430702	0.216334
216	508.289	11.3404	ID 58 chloride adduct	x	x	-0.398464	-0.340561
217	551.156	16.0466	ui	x	x	0.0299027	0.0233128
218	153.335	4.08445	hydroxytyrosol (fragment of hydroxytyrosol glucoside)	fr	x	0.04868	0.0912301
219	379.202	8.23735	fragment of 613	fr	x	-0.125314	-0.0907842
220	625.047	17.6693	ui	x	x	-0.000346374	-0.000234537
221	147.483	3.41758	fragment of hexose (179)	fr	x	-0.124377	-0.33914
222	367.772	2.52701	ui	x	x	-0.287011	-0.214686
223	585.094	18.4246	ui	x	x	0.365058	0.21231
224	571.079	2.80204	ui	x	x	0.111788	0.055934
225	475.072	19.4174	ui	x	x	0.197232	0.0879797
226	629.146	27.6411	cyanidin-(coumaroyl)-3-O-glucoside (trans isomers) , chloride adduct	ac	x	0.346205	0.166793
227	621.034	18.2647	ui	x	x	-0.250297	-0.147676
228	505.32	18.8191	delphinidin-(acetyl)-3-O-glucoside	ac	x	0.244135	0.0828731
229	563.152	14.4004	ui	x	x	-0.110418	-0.0492793
230	637.145	2.83072	ui	x	x	0.0751066	0.0349669
231	514.992	23.2355	ui	x	x	-0.0252618	-0.0201239
232	357.421	6.69109	fragment of 443	fr	x	-0.130126	-0.129628
233	521.059	12.4677	ui	x	x	-0.18281	-0.143065
234	548.936	18.1482	ui	x	x	-0.0857091	-0.0667188
235	311.688	2.90727	ui	x	x	0.349926	0.426984
236	409.714	2.8395	fragment of di-hexose derivative (439)	fr	x	0.0689005	0.0309905
237	379.095	5.41356	fragment of 645	fr	x	-0.140063	-0.0887057
238	537.103	18.4287	ui	x	x	0.237451	0.280979
239	593.061	20.871	ui	x	x	0.281992	0.114785
240	428.591	24.506	ui	x	x	0.231957	0.183451
241	927.154	20.2562	quercetin-3-O-glucoside , 2M-1 adduct	flav	x	0.573758	0.715484
242	519.283	25.6089	ui	x	x	-0.0757531	-0.0335939
243	309.724	37.2326	ui	x	x	0.139034	0.209427
244	498.734	25.6532	resveratrol dimer, formic adduct	st	x	-0.481328	-0.476949
247	401.846	13.4706	fragment of ID 33	fr	x	0.115288	0.0908016
248	591.035	17.2003	ui	x	x	-0.141764	-0.0894124
249	593.142	12.9229	ui	x	x	-0.369253	-0.243411
250	467.828	16.8358	ui	x	x	-0.0533359	-0.051964
251	594.952	17.4509	ui	x	x	-0.212484	-0.13883
252	505.033	14.5445	ui	x	x	0.121174	0.0778521
254	519.021	17.3319	ui	x	x	0.0963884	0.087541
255	352.651	6.86946	ui	x	x	-0.177198	-0.1297
256	161.533	2.5748	fragment of hexose (179)	fr	x	0.279134	0.255189
257	560.993	13.0861	ui	x	x	-0.41071	-0.229702
258	534.969	19.9215	ui	x	x	-0.0204105	-0.0246765
259	101.315	2.36839	fragment of hexose (179)	fr	x	0.0976251	0.0728295
260	532.906	15.9764	ui	x	x	-0.0109332	-0.0110527
261	609.152	3.23756	ui	x	x	0.245593	0.150313
262	498.844	2.47758	ui	x	x	0.047498	0.0178495
263	557.661	24.1724	ui	x	x	0.132093	0.0873323
264	973.068	5.34691	ui	x	x	0.459045	0.433551
265	363.736	3.32056	ui	x	x	-0.0484553	-0.0501751
266	119.038	2.38174	fragment of hexose (179)	fr	x	0.128947	0.129132
267	498.46	10.358	ui	x	x	0.415067	0.305662
268	477.618	2.72316	ui	x	x	0.278263	0.10646
269	488.004	14.257	ui	x	x	0.063938	0.0572257
270	643.301	28.6738	peonidin-(coumaroyl) 3-O-glucoside (cis isomer) , chloride adduct	ac	x	0.415739	0.288117
271	571.987	18.3051	ui	x	x	-0.146512	-0.146454
272	483.315	23.7442	ui	x	x	0.117678	0.0392803
273	539.017	2.35268	ui	x	x	-0.0334517	-0.015768
274	467.134	19.6614	ui	x	x	-0.151094	-0.0774789
275	430.14	14.5743	fragment of 465	fr	x	-0.000404059	-0.000184173
276	539.49	24.5145	ui	x	x	-0.282967	-0.11762
277	471.889	19.9842	ui	x	x	0.151837	0.0757183
278	329.323	11.8345	fragment of 613 and 481	fr	x	0.348343	0.303773
279	452.096	24.581	resveratrol or viniferin	st	x	0.118111	0.155491
280	384.625	2.74964	ui	x	x	0.30932	0.20668
281	555.196	25.9954	ui	x	x	0.124718	0.0527613
282	522.87	19.2875	ui	x	x	0.309754	0.343738
283	607.014	16.3417	ui	x	x	-0.331142	-0.130781
284	504.829	23.7605	ui	x	x	0.0914757	0.055487
285	541.876	17.5276	ui	x	x	-0.127983	-0.125898
286	819.111	2.72084	ui	x	x	-0.0673071	-0.0470717
288	467.029	10.1332	ui	x	x	-0.479943	-0.341984
289	433.862	16.8045	ui	x	x	0.0671334	0.066765
290	145.245	2.40893	ui	x	x	-0.433492	-0.47575
291	129.143	2.8602	fragment of hexose (179)	fr	x	-0.0566371	-0.0405685
294	610.783	20.7285	ui	x	x	0.111294	0.0445167
295	423.771	2.60464	ui	x	x	0.0846321	0.0591595
296	85.3622	2.83303	fragment of hexose (179)	fr	x	-0.155744	-0.0804213
297	559.015	2.68424	ui	x	x	-0.18418	-0.112048
298	551.049	18.1735	malvidin-3-O-glucoside , derivative	ac	x	0.0479212	0.0363184
299	469.222	22.7583	ID 26 Na adduct	x	x	0.0812654	0.0530307
300	496.345	23.6362	ui	x	x	0.0894988	0.0632551
301	454.552	19.67	ui	x	x	0.294615	0.455512
302	598.815	15.2727	ui	x	x	0.32738	0.236779
303	516.852	21.958	ui	x	x	-0.500361	-0.160808
304	534.533	15.9267	ui	x	x	-0.184967	-0.184534
305	429.563	3.11096	ui	x	x	0.104478	0.0848908
306	1177.37	5.31964	ui	x	x	0.133085	0.104916
307	419.28	6.39964	fragment of 481	fr	x	-0.0455003	-0.0526728
308	481.409	25.3443	ui	x	x	0.0606646	0.0463142
309	470.033	16.9885	ui	x	x	-0.0133471	-0.0124199
310	441.742	21.5683	ui	x	x	-0.122375	-0.0849873
311	512.64	23.1351	ui	x	x	-0.487568	-0.159526
312	203.28	2.98696	ui	x	x	-0.0893309	-0.0456015
313	546.812	15.6105	ui	x	x	-0.193384	-0.106235
314	526.023	20.0799	ui	x	x	0.038465	0.0284437
315	653.083	27.5057	ui	x	x	0.11413	0.037636
316	611.019	16.2337	ui	x	x	-0.116277	-0.0688424
317	425.845	19.2957	ui	x	x	-0.165145	-0.134629
318	591.592	2.69784	ui	x	x	-0.121473	-0.102523
319	295.509	2.55686	ui	x	x	0.142342	0.126562
320	895.15	14.4025	cyanidin-3-O-glucoside , 2M-1 adduct	ac	x	-0.069885	-0.0911055
321	345.419	2.6243	ui	x	x	0.312484	0.160296
322	457.23	2.98449	ui	x	x	0.123458	0.0799132
323	361.403	8.50133	coumaric acid hexoside, chloride adduct	hc	x	-0.0307437	-0.0204249
324	955.181	15.8156	petunidin-3-O-glucoside , 2M-1 adduct	ac	x	0.0742426	0.0534884
325	387.428	5.40917	ui	x	x	-0.157376	-0.158714
326	595.291	19.2854	ui	x	x	0.341999	0.306027
328	533.112	2.40277	ui	x	x	-0.00457346	-0.00290942
329	497.63	36.4025	ui	x	x	-0.171664	-0.136416
330	470.233	19.6542	ui	x	x	0.0741584	0.0777645
331	1005.21	18.1656	malvidin-3-O-glucoside , 2M-1 + sodium adduct	ac	x	-0.288489	-0.150241
332	551.217	25.3473	ui	x	x	-0.196301	-0.0781479
333	551.762	23.3616	ui	x	x	0.252886	0.131934
334	1215.37	31.5391	peonidin-(coumaroyl)-3-O-glucoside (trans isomer) , 2M-1 adduct	ac	x	0.232836	0.177418
335	550.837	2.434	ui	x	x	-0.131271	-0.0599887
336	546.963	2.41218	ui	x	x	-0.192577	-0.130325
337	691.174	31.7037	peonidin-(coumaroyl)-3-O-glucoside (trans isomer) , adduct	ac	x	0.079842	0.0423798
338	453.71	36.8006	E-viniferin	st	x	-0.45669	-0.545751
340	489.562	36.589	ui	x	x	-0.435626	-0.238816
341	349.234	2.59977	ui	x	x	0.0263346	0.0210781
342	435.817	2.59166	ui	x	x	-0.147032	-0.184239
343	671.425	44.3882	ui	x	x	-0.418798	-0.417684
344	626.918	17.5801	ui	x	x	0.00999619	0.00670153
345	593.014	18.6317	ui	x	x	0.190742	0.102387
348	455.19	2.55422	ui	x	x	-0.251895	-0.252893
350	533.581	12.4521	ui	x	x	-0.410045	-0.426947
351	525.935	13.3366	ui	x	x	-0.428226	-0.230189
352	673.262	43.4101	ui	x	x	-0.511925	-0.513516
353	399.587	2.85777	ui	x	x	0.128927	0.0976406
354	347.695	17.3951	fragment of tetrahydroxy-dimethoxyflavanone-O-glucoside	fr	x	0.122885	0.0608185
355	487.166	24.2733	ID 77 chloride adduct	x	x	0.0197207	0.00893486
356	568.944	19.532	ui	x	x	0.0470009	0.0355557
357	317.324	8.13247	fragment of 613 and 481	fr	x	-0.0929962	-0.0831384
358	547.512	13.2702	fragment of proanthocyanidin P2 type	fr	x	0.215142	0.0967914
359	427.528	19.0569	ui	x	x	-0.211494	-0.141301
360	559.181	19.8866	ui	x	x	0.0663052	0.0296408
361	482.889	2.92702	ui	x	x	-0.207671	-0.0818873
362	431.118	5.43675	ui	x	x	-0.540244	-0.319392
363	503.205	2.43601	ui	x	x	-0.275898	-0.148792
364	431.793	27.5805	ui	x	x	0.197274	0.136277
365	511.429	30.4286	ui	x	x	-0.161125	-0.104233
366	305.477	5.96678	ui	x	x	-0.112865	-0.12285
367	577.067	24.0724	ui	x	x	0.545045	0.438693
368	452.913	5.44464	ui	x	x	0.0437039	0.0463915
369	143.4	2.45285	fragment of hexose (179)	fr	x	0.136718	0.145561
370	1475.56	18.0744	malvidin-3-O-glucoside , 3M-1 adduct	ac	x	0.150096	0.141654
372	321.411	2.77069	ui	x	x	-0.238306	-0.123662
373	555.172	2.66996	ui	x	x	0.17018	0.0998365
374	611.085	3.09623	procyanidin PPg type, hydrate	pr	x	-0.2886	-0.209322
375	165.29	2.3092	fragment of hexose (179)	fr	x	0.277564	0.18048
376	897.208	3.47788	ui	x	x	0.38309	0.390951
378	457.44	19.6021	cis-piceid , formic acid + sodium adduct	st	x	-0.0589387	-0.0903638
379	522.998	21.3224	ui	x	x	-0.12832	-0.145683
381	457.088	24.7298	trans-piceide, adduct	st	x	-0.00924236	-0.00566286
382	356.597	11.8834	fragment of 481	fr	x	-0.0975	-0.0767249
383	545.12	24.096	ui	x	x	-0.0644931	-0.0499264
384	429.141	17.3174	ui	x	x	0.129837	0.0861205
385	524.887	2.4884	ui	x	x	0.0938009	0.0608356
388	705.138	31.9969	ui	x	x	-0.034426	-0.0170661
389	359.01	2.59882	ui	x	x	0.176738	0.131868
390	599.188	4.69813	proanthocyanidin P2 type, sodium adduct	pr	x	-0.279233	-0.295307
391	689.341	44.1932	ui	x	x	-0.411405	-0.416346
392	612.884	2.93127	ui	x	x	-0.164214	-0.120081
393	511.288	34.6719	ui	x	x	-0.158112	-0.142454
394	1153.28	13.7627	procyanidin tetramers or dimers 2M-1 adduct	pr	x	0.509177	0.545915
395	945.267	17.1692	peonidin-3-O-glucoside , 2M-1 + sodium adduct	ac	x	-0.352041	-0.163347
396	465.285	3.51719	ui	x	x	0.232317	0.242354
397	641.504	3.0789	ui	x	x	-0.0449213	-0.0401125
398	299.55	17.2504	fragment of tetrahydroxy-dimethoxyflavanone-O-glucoside	fr	x	-0.174654	-0.232106
399	491.113	5.17874	ui	x	x	0.0739392	0.036038
400	599.18	2.83248	ui	x	x	-0.390023	-0.318758
401	291.382	2.73711	ui	x	x	-0.325055	-0.161245
402	389.705	18.3047	cis-resveratrol-O-glucoside	st	x	-0.387886	-0.355547
403	647.171	17.5773	ui	x	x	0.220206	0.205627
404	492.924	2.75828	ui	x	x	-0.104002	-0.0711275
406	419.895	19.4018	fragment of 471 and 463	fr	x	0.204659	0.167418
408	659.207	32.2861	malvidin-(coumaroyl)-3-O-glucoside (trans isomer) , sodium adduct	ac	x	0.169951	0.0714126
409	477.997	30.94	ui	x	x	-0.061415	-0.0763604
410	629.213	31.5891	ui	x	x	-0.299456	-0.151903
411	361.653	3.25737	ui	x	x	-0.0320264	-0.0269367
412	618.451	3.70479	ui	x	x	-0.454845	-0.555104
413	499.487	42.3121	viniferin, formic adduct	st	x	-0.318744	-0.258636
414	415.331	2.6829	ui	x	x	0.125739	0.0707157
415	317.663	23.8602	ui (myricetin derivative??)	x	x	-0.0527233	-0.0566612
416	446.196	17.3987	ui	x	x	-0.0614389	-0.0642199
417	1001.33	18.3959	malvidin-3-O-glucoside , 2M-1 adduct hydrate	ac	x	0.108129	0.0733553
418	641.051	17.566	ui	x	x	0.224233	0.0814645
419	695.147	32.0594	ui	x	x	0.0897972	0.0685594
420	665.152	31.4249	ui	x	x	-0.0780726	-0.0579105
421	639.005	17.1209	ui	x	x	0.405213	0.262916
422	466.313	27.7301	ui	x	x	-0.0167576	-0.0203957
423	781.279	18.592	malvidin-3-O-glucoside , adduct	ac	x	0.094135	0.0482379
424	657.098	3.10128	ui	x	x	-0.0717069	-0.0730841
425	635.191	3.03159	ui	x	x	0.233149	0.136716
426	576.339	30.8564	ui	x	x	-0.375833	-0.402487
427	608.966	16.5504	ui	x	x	-0.0765	-0.0307614
428	329.589	18.1009	malvidin aglycone (fragment of malvidin-3-O-glucoside)	fr	x	-0.103986	-0.100627
429	844.138	15.7243	ui	x	x	0.471548	0.48808
430	721.169	32.4354	malvidin-(coumaroyl)-3-O-glucoside (trans isomer) , adduct	ac	x	0.00513794	0.00314521
431	333.906	12.2774	ui	x	x	0.172885	0.170418
432	670.152	31.4994	ui	x	x	-0.163581	-0.149213
433	560.92	2.51652	ui	x	x	0.0310714	0.0293454
434	661.313	25.7401	ui	x	x	0.318229	0.121517
436	793.396	36.8139	ui	x	x	0.462121	0.494398
439	419.475	25.5365	fragment of trans-piceide, formic adduct	fr	x	0.141837	0.0749444
440	1385.44	17.1924	peonidin-3-O-glucoside , 3M-1 adduct	ac	x	-0.0978086	-0.133889
441	733.119	15.9711	ui	x	x	0.512653	0.612319
442	709.383	43.4739	ui	x	x	-0.366663	-0.348186
443	629.36	25.2393	ui	x	x	0.409611	0.315737
444	626.963	2.80908	ui	x	x	-0.166512	-0.113943
446	703.095	2.71802	ui	x	x	-0.308266	-0.206605
448	728.859	2.91282	ui	x	x	0.196597	0.106291
449	700.174	32.1864	ui	x	x	0.0404297	0.0322365
450	405.847	15.8184	fragment of 433	fr	x	-0.440752	-0.356149
451	1161.32	2.75773	ui	x	x	0.254954	0.129038
452	279.896	3.12556	ui	x	x	0.0692224	0.0326523
453	563.093	2.50101	ui	x	x	-0.0675085	-0.081708
454	631.284	40.69	ui	x	x	0.160139	0.154094
455	655.923	27.7176	ui	x	x	-0.0892944	-0.0625394
456	977.157	19.9167	ui	x	x	0.321701	0.245018
457	454.152	41.7188	D-viniferin	st	x	-0.209768	-0.201669
458	659.248	29.4025	malvidin-(coumaroyl)-3-O-glucoside (cis isomer) , sodium adduct	ac	x	0.282783	0.248453
459	325.71	2.60568	ui	x	x	-0.439189	-0.380701
460	259.448	2.73106	fragment of di-hexose derivative (439)	fr	x	0.167388	0.139599
461	707.41	44.6368	ui	x	x	-0.2699	-0.30254
462	667.026	5.19829	ui	x	x	-0.130162	-0.178316
463	289.332	2.77377	ui	x	x	-0.372681	-0.356494
464	79.3391	2.65643	ui	x	x	-0.284578	-0.16541
465	632.732	5.40566	ui	x	x	-0.174158	-0.178361
466	539.321	4.6839	ui	x	x	0.171326	0.149687
467	453.799	44.1534	ui	x	x	-0.0662357	-0.056873
468	424.164	25.6304	fragment of 453 (resveratrol dimer)	fr	x	-0.0424128	-0.0837606
469	525.006	25.3234	ui	x	x	-0.456244	-0.360335
470	531.478	42.4375	ui	x	x	-0.14066	-0.10202
471	735.153	32.2601	malvidin-(coumaroyl)-3-O-glucoside (trans isomer) , adduct	ac	x	0.0364854	0.0245369
472	455.819	44.2955	ui	x	x	-0.18322	-0.193116
474	499.624	30.7595	viniferin, formic adduct	st	x	-0.389645	-0.275688
475	615.102	18.9575	ui	x	x	-0.109923	-0.094093
476	450.647	27.2983	ui	x	x	0.327988	0.16571
477	711.139	3.45496	ui	x	x	-0.111567	-0.0612845
478	941.152	20.1591	ID 277, 2M-1 adduct	x	x	0.298998	0.335043
480	526.534	27.2046	ui	x	x	-0.250184	-0.376083
481	394.775	24.6111	fragment of 453 (resveratrol dimer)	fr	x	-0.198186	-0.289184
482	463.655	44.178	ui	x	x	-0.343359	-0.519296
483	517.593	5.74803	ui	x	x	0.315481	0.40846
484	595.541	42.9155	ui	x	x	-0.2344	-0.373218
486	419.283	12.631	fragment of 471 and 463	fr	x	-0.0737536	-0.0542832
487	625.051	13.3155	ui	x	x	-0.124074	-0.0688199
488	245.606	2.69334	ui	x	x	0.092782	0.0861728
489	223.212	2.64594	ui	x	x	0.0643454	0.0522823
490	601.157	25.4299	ui	x	x	0.0918932	0.0407256
491	927.104	13.0435	delphinidin-3-O-glucoside , 2M-1 adduct	ac	x	-0.0425576	-0.0586057
492	544.399	12.3821	ui	x	x	0.0206678	0.0239206
493	600.181	44.3526	ui	x	x	-0.372757	-0.438371
494	352.403	12.3341	ui	x	x	-0.187481	-0.251536
495	653.26	31.5399	ui	x	x	0.0687203	0.0818739
496	397.041	24.462	fragment of 453 (resveratrol dimer)	fr	x	-0.198019	-0.263845
497	687.346	44.0725	ui	x	x	-0.421631	-0.305373
498	421.406	40.1759	ui	x	x	-0.406159	-1.23714
499	641.26	20.2494	ui	x	x	0.298077	0.277606
500	423.588	40.1831	ui	x	x	-0.422608	-0.96259
501	681.112	28.4058	ui	x	x	-0.173168	-0.11652
502	243.632	19.4793	trans-piceatannol (fragment of trans-astringin)	fr	x	-0.161989	-0.255445
503	225.537	2.56728	fragment of di-hexose (341)	fr	x	0.245096	0.348752
505	413.479	40.1119	ui	x	x	-0.235754	-0.585446
507	558.837	41.2002	ui	x	x	-0.373559	-0.555504
508	728.525	16.3349	ui	x	x	0.148897	0.129864
509	453.714	31.3701	ui	x	x	-0.302404	-0.238064
510	403.766	35.442	ui	x	x	-0.0711774	-0.0569846
511	691.424	24.4951	ui	x	x	0.246921	0.210043
512	593.223	29.8069	ui	x	x	-0.300184	-0.247184
514	587.199	10.5344	ui	x	x	0.0162002	0.0133814
515	679.036	28.4247	ui	x	x	-0.3974	-0.33674
517	745.067	30.0405	ui	x	x	-0.0441403	-0.0398339
518	941.165	17.3638	peonidin-3-O-glucoside , 2M-1 adduct hydrate	ac	x	-0.0877241	-0.072778
519	631.038	13.1601	ui	x	x	-0.109273	-0.144433
520	227.455	24.9422	trans-resveratrol ,fragment of trans-resveratrol-O-glucoside	st	x	0.0699707	0.0964385
521	617.697	39.6073	fragment of resveratrol trimer	fr	x	-0.385114	-0.605494
523	1017.29	21.1456	ui	x	x	0.407677	0.543769
524	677.323	40.6225	ui	x	x	-0.336705	-0.304663
525	683.07	32.062	ui	x	x	-0.129196	-0.194356
526	719.22	43.9426	ui	x	x	-0.555273	-0.502186
528	107.017	2.52745	fragment of hexose (179)	fr	x	-0.108402	-0.109469
529	1169.3	15.674	ui	x	x	0.366984	0.293079
531	227.376	18.5262	cis-resveratrol (fragment of cis-resveratrol-O glucoside)	fr	x	-0.163231	-0.205013
532	749.477	43.517	ui	x	x	-0.419783	-0.669665
533	718.122	32.9639	ui	x	x	-0.267507	-0.182135
534	62.4488	4.09208	ui	x	x	-0.178895	-0.281857
535	679.254	35.1931	resveratrol trimer	st	x	-0.360613	-0.340852
536	951.177	18.773	ui	x	x	0.199937	0.139209
539	345.629	24.7467	ui	x	x	0.0599156	0.0758176
540	913.186	15.3527	ui	x	x	-0.0735592	-0.109151
541	262.368	24.9001	ui	x	x	0.131737	0.113216
542	708.028	16.0625	ui	x	x	-0.116325	-0.180928
543	1087.54	2.90186	ui	x	x	0.167773	0.120319
544	905.437	30.4459	resveratrol tetramer	st	x	-0.479872	-0.471799
545	933.153	18.5169	ui	x	x	-0.033677	-0.0223408
546	779.209	19.0619	ui	x	x	-0.142324	-0.121598
547	779.186	24.9223	trans-piceide, 2M-1 adduct	st	x	0.185928	0.260951
548	895.009	23.4506	2M-1 adduct of 2 co-eluting compounds (ID 26)	x	x	0.239802	0.104404
551	907.385	23.0913	ui	x	x	-0.381217	-0.578806
Y[BA]					Y[BA]	-0.98475	-1.39073
Y[CS]					Y[CS]	0.98475	1.39073

## Sheet: Valpolicella
ID	row m/z	RT (min)	putative identification	class	marker type	cor(tp,x)	cov(tp,x)
6	477.281	20.0415	quercetin-3-O-glucuronide	flav	<BM	-0.363316	-0.679354
10	463.476	20.255	quercetin-3-O-glucoside	flav	<BM	-0.289475	-0.580034
26	447.475	23.4842	2 co eluting compounds: 1) 447-301: quercetin-desoxyhexoside; 2) 447-284:tetraidrossiflavone-O-glucoside	flav	<BM	-0.391263	-0.615727
99	499.122	20.0506	ui	x	<BM	-0.44226	-0.23369
111	461.417	23.2534	ui	x	<BM	-0.306552	-0.649069
129	479.299	20.0592	ui	x	<BM	-0.300628	-0.398961
185	561.22	23.272	ui	x	<BM	-0.207587	-0.374981
195	955.11	19.9923	quercetin-glucuronide , 2M-1 adduct	flav	<BM	-0.390317	-0.731329
231	514.992	23.2355	ui	x	<BM	-0.287459	-0.400457
241	927.154	20.2562	quercetin-3-O-glucoside , 2M-1 adduct	flav	<BM	-0.33082	-0.555968
272	483.315	23.7442	ui	x	<BM	-0.116993	-0.613847
277	471.889	19.9842	ui	x	<BM	-0.305562	-0.306171
282	522.87	19.2875	ui	x	<BM	-0.0684585	-0.505087
330	470.233	19.6542	ui	x	<BM	-0.447605	-0.396573
346	484.029	34.7888	ui	x	<BM	-0.188711	-0.526551
367	577.067	24.0724	ui	x	<BM	-0.193559	-0.516277
379	522.998	21.3224	ui	x	<BM	-0.386178	-0.220075
397	641.504	3.0789	ui	x	<BM	-0.112523	-0.434873
421	639.005	17.1209	ui	x	<BM	-0.0905315	-0.590348
450	405.847	15.8184	fragment of 433	fr	<BM	-0.193864	-0.60471
452	279.896	3.12556	ui	x	<BM	-0.244629	-0.420504
456	977.157	19.9167	ui	x	<BM	-0.326916	-0.542559
466	539.321	4.6839	ui	x	<BM	-0.135081	-0.414195
470	531.478	42.4375	ui	x	<BM	-0.206548	-0.544339
478	941.152	20.1591	ID 277 2M-1 adduct	x	<BM	-0.226574	-0.507016
506	913.189	19.8044	proanthocyanidin P2 type derivative	x	<BM	-0.386585	-0.574774
536	951.177	18.773	ui	x	<BM	-0.0970552	-0.480072
548	895.009	23.4506	2M-1 adduct of 2 co-eluting compounds (ID 26)	x	<BM	-0.348278	-0.499986
40	133.292	2.84741	malic acid	oa	<FA	0.0119553	0.687869
44	515.51	2.33725	di hexose derivative	s	<FA	-0.575854	0.429332
54	115.253	2.87398	fragment of hexose (179)	fr	<FA	-0.0367853	0.657358
58	471.688	11.1578	oxidised resveratrol dimer	st	<FA	-0.12468	0.490777
61	481.314	12.3381	hexahydrodyflavanone-C-hexoside	flav	<FA	-0.062868	0.539789
67	923.19	17.2057	peonidin-3-O-glucoside , 2M-1 adduct	ac	<FA	-0.081573	0.520799
68	495.417	14.6877	peonidin-3-O-glucoside , hydrate	ac	<FA	-0.135754	0.419145
97	481.327	6.30461	derivative of ID 56	x	<FA	-0.153689	0.525067
122	499.61	22.2971	viniferin, formic adduct	st	<FA	-0.489662	0.32851
139	306.623	3.07158	ui	x	<FA	-0.129888	0.546391
173	580.956	14.5647	ui	x	<FA	-0.167763	0.467088
174	517.253	12.5918	ui	x	<FA	-0.313178	0.538705
196	540.991	2.68156	ui	x	<FA	-0.0222546	0.600717
230	637.145	2.83072	ui	x	<FA	-0.00646245	0.499654
262	498.844	2.47758	ui	x	<FA	-0.347402	0.233232
278	329.323	11.8345	fragment of 613 and 481	fr	<FA	-0.26848	0.5163
316	611.019	16.2337	ui	x	<FA	-0.282802	0.401397
324	955.181	15.8156	petunidin-3-O-glucoside , 2M-1 adduct	ac	<FA	-0.0780819	0.409431
433	560.92	2.51652	ui	x	<FA	-0.234797	0.341226
437	489.679	42.1747	ID 457 chloride adduct	x	<FA	-0.405425	0.358195
439	419.475	25.5365	fragment of trans-piceide, formic adduct	fr	<FA	-0.348095	0.211207
440	1385.44	17.1924	peonidin-3-O-glucoside , 3M-1 adduct	ac	<FA	-0.0828495	0.391952
444	626.963	2.80908	ui	x	<FA	-0.303621	0.231996
447	431.892	20.7078	ui	x	<FA	-0.0311282	0.569067
474	499.624	30.7595	viniferin, formic adduct	st	<FA	-0.426678	0.535034
509	453.714	31.3701	ui	x	<FA	-0.427718	0.345306
537	725.359	41.4784	ui	x	<FA	-0.322377	0.417254
538	715.299	39.4542	resveratrol trimer, chloride adduct	st	<FA	-0.423138	0.316684
544	905.437	30.4459	resveratrol tetramer	st	<FA	-0.416285	0.331267
1	623.103	5.47715	caffeoyl tartaric acid, 2M-1 adduct	hc	<MN	0.58134	-0.0876079
3	311.336	5.20063	caffeoyl tartaric acid	hc	<MN	0.656066	-0.0675517
9	149.216	5.39333	tartaric acid (fragment of caffeoyl tartaric acid)	fr	<MN	0.674897	-0.0524995
16	179.278	5.41781	caffeic acid (fragment of caffeoyl tartaric acid)	fr	<MN	0.602398	-0.0880691
35	644.993	5.41019	caffeoyl tartaric acid, 2M-1 + sodium adduct	hc	<MN	0.539032	-0.0490669
41	625.081	5.46527	hydroxytyrosol hexoside, 2M-1 adduct	hc	<MN	0.447326	0.02263
59	465.384	6.35399	ui	x	<MN	0.536523	0.0775582
80	409.243	5.42969	ui	x	<MN	0.572083	0.0441876
133	437.682	12.4772	ui	x	<MN	0.472329	-0.080903
138	135.132	5.33649	fragment of caffeic acid (caffeoyl tartaric acid)	fr	<MN	0.650966	-0.0181137
151	353.484	3.06617	ui	x	<MN	0.658921	0.0220596
190	329.391	3.12231	ui	x	<MN	0.419445	-0.0247239
193	363.201	8.4634	ui	x	<MN	0.6575	-0.11367
200	471.335	2.36018	ui	x	<MN	0.44859	0.254464
208	587.036	2.69768	ui	x	<MN	0.716392	0.302338
219	379.202	8.23735	fragment of 613	fr	<MN	0.69387	-0.0458743
237	379.095	5.41356	fragment of 645	fr	<MN	0.383879	-0.123342
255	352.651	6.86946	ui	x	<MN	0.607804	0.110976
280	384.625	2.74964	ui	x	<MN	0.69963	-0.108927
297	559.015	2.68424	ui	x	<MN	0.47702	-0.192924
323	361.403	8.50133	coumaric acid hexoside, chloride adduct	hc	<MN	0.482202	-0.0233613
349	415.159	8.26939	ui	x	<MN	0.549685	-0.0967758
357	317.324	8.13247	fragment of 613 and 481	fr	<MN	0.634701	-0.285502
373	555.172	2.66996	ui	x	<MN	0.404494	-0.0263484
488	245.606	2.69334	ui	x	<MN	0.703417	0.214574
13	577.383	4.69116	proanthocyanidin P2 type	pr	>BM	0.377258	0.352894
14	191.275	3.04304	citric acid	oa	>BM	0.149131	0.566695
15	447.755	14.6069	cyanidin-3-O-glucoside	ac	>BM	0.0336394	0.459511
21	289.806	6.40082	catechin	pr	>BM	0.305382	0.331599
46	577.175	14.2119	proanthocyanidin P2 type	pr	>BM	0.341184	0.438864
71	289.836	12.7024	epicatechin	pr	>BM	0.28292	0.428849
87	325.472	6.97999	catechin, chloride adduct	pr	>BM	0.539771	0.430021
105	865.147	4.85096	proanthocyanidin P3 type (trymer)	pr	>BM	0.0817387	0.359249
134	421.176	3.02307	ui	x	>BM	0.156194	0.619229
140	575.166	17.1264	ui	x	>BM	0.23639	0.474484
144	405.052	2.9376	ui	x	>BM	0.365144	0.446652
145	475.439	28.4996	naringenin derivative	flav	>BM	0.298548	0.22592
152	865.143	12.9128	proanthocyanidin P3 type (trymer)	pr	>BM	0.279874	0.374939
159	575.009	2.67321	ui	x	>BM	0.476356	0.275786
167	889.114	4.97591	ui	x	>BM	0.467083	0.221559
170	1153.27	4.17864	procyanidin tetramers or dimers 2M-1 adduct	pr	>BM	0.237525	0.321565
179	507.548	15.5717	ui	x	>BM	0.317024	0.686809
206	423.247	4.94695	ui	x	>BM	0.204461	0.377318
210	451.173	8.18993	fragment of 577 (proanthocyanidin P2 type)	fr	>BM	0.171495	0.508758
232	357.421	6.69109	fragment of 443	fr	>BM	0.307441	0.518383
267	498.46	10.358	ui	x	>BM	0.163055	0.420197
285	541.876	17.5276	ui	x	>BM	0.188339	0.42376
320	895.15	14.4025	cyanidin-3-O-glucoside , 2M-1 adduct	ac	>BM	-0.00819945	0.42157
347	275.274	2.80928	ui	x	>BM	0.324884	0.680839
366	305.477	5.96678	ui	x	>BM	0.369388	0.511672
392	612.884	2.93127	ui	x	>BM	0.0728483	0.558952
415	317.663	23.8602	ui	x	>BM	0.273014	0.508661
81	378.777	3.14196	sucrose , M + potassium - 2H adduct	s	>FA	0.479894	-0.339331
120	423.636	14.8301	ui	x	>FA	0.1437	-0.612048
125	655.253	32.1585	malvidin-(coumaroyl)-3-O-glucoside (trans isomer) , hydrate	ac	>FA	0.149097	-0.396583
178	487.511	4.68709	ui	x	>FA	-0.0404396	-0.470289
183	474.273	2.61147	ui	x	>FA	0.297959	-0.82626
236	409.714	2.8395	fragment of di-hexose derivative (439)	fr	>FA	0.274567	-0.413217
293	433.651	26.6737	naringenin-O-hexoside	x	>FA	0.0569769	-0.638292
321	345.419	2.6243	ui	x	>FA	0.310139	-0.55717
322	457.23	2.98449	ui	x	>FA	0.240599	-0.786973
358	547.512	13.2702	fragment of proanthocyanidin P2 type	fr	>FA	0.196967	-0.377878
359	427.528	19.0569	ui	x	>FA	0.0255573	-0.539027
364	431.793	27.5805	ui	x	>FA	0.073042	-0.702728
384	429.141	17.3174	ui	x	>FA	0.272849	-0.407481
416	446.196	17.3987	ui	x	>FA	0.251885	-0.379417
425	635.191	3.03159	ui	x	>FA	0.323336	-0.641717
436	793.396	36.8139	ui	x	>FA	0.189489	-0.502611
441	733.119	15.9711	ui	x	>FA	0.330471	-0.719893
454	631.284	40.69	ui	x	>FA	0.23961	-0.489371
458	659.248	29.4025	malvidin-(coumaroyl)-3-O-glucoside (cis isomer) , sodium adduct	ac	>FA	0.0997484	-0.385858
464	79.3391	2.65643	ui	x	>FA	0.200212	-0.300757
487	625.051	13.3155	ui	x	>FA	0.173893	-0.50957
66	487.571	2.51365	ui	x	>MN	-0.712805	0.199927
86	609.119	19.8518	ui	x	>MN	-0.52898	-0.211806
180	446.866	2.35501	ui	x	>MN	-0.52245	0.281653
191	496.639	2.40694	ui	x	>MN	-0.624641	0.201216
225	475.072	19.4174	ui	x	>MN	-0.406783	-0.0581237
268	477.618	2.72316	ui	x	>MN	-0.523603	0.0366654
290	145.245	2.40893	ui	x	>MN	-0.666732	0.18152
310	441.742	21.5683	ui	x	>MN	-0.412413	0.0473084
365	511.429	30.4286	ui	x	>MN	-0.354271	-0.0141994
404	492.924	2.75828	ui	x	>MN	-0.527446	-0.146691
422	466.313	27.7301	ui	x	>MN	-0.532965	-0.129477
443	629.36	25.2393	ui	x	>MN	-0.392446	-0.0562325
459	325.71	2.60568	ui	x	>MN	-0.527977	-0.103921
485	597.085	11.0152	ui	x	>MN	-0.464861	-0.230113
492	544.399	12.3821	ui	x	>MN	-0.481188	0.0499761
513	679.351	42.9257	resveratrol trimer	st	>MN	-0.4144	0.194664
522	715.16	43.3385	resveratrol trimer, chloride adduct	st	>MN	-0.411191	0.182711
524	677.323	40.6225	ui	x	>MN	-0.429637	-0.0264335
527	679.304	39.3521	resveratrol trimer	st	>MN	-0.402256	0.204602
532	749.477	43.517	ui	x	>MN	-0.502508	-0.17197
2	439.209	2.70959	di hexose derivative	s	x	0.47244	-0.0698991
4	491.76	17.9889	malvidin-3-O-glucoside	ac	x	-0.22391	-0.060621
5	295.284	8.27754	coumaroyl tartaric acid	hc	x	0.555828	-0.0481583
7	463.441	12.591	delphinidin-3-O-glucoside	ac	x	0.0632265	0.428735
8	461.751	17.1245	peonidin-3-O-glucoside	ac	x	-0.268999	-0.325193
11	477.966	15.9055	petunidin-3-O-glucoside	ac	x	-0.0343803	0.277379
12	509.38	17.7502	tetrahydroxy-dimethoxyflavanone-O-glucoside	flav	x	0.305969	0.2045
17	449.944	19.9812	dihydroquercetin-O-deoxyhexoside (astilbin)	flav	x	0.130811	-0.137765
18	607.446	31.5159	peonidin-(coumaroyl)-3-O-glucoside (trans isomer)	ac	x	-0.0700805	-0.194936
19	111.306	3.03913	fragment of citric acid	fr	x	0.0800582	0.368601
20	637.373	32.1987	malvidin-(coumaroyl)-3-O-glucoside (trans isomer)	ac	x	0.0226495	-0.307454
22	479.993	16.9243	myricetin-3-O-hexoside	flav	x	-0.295471	0.297368
23	149.375	2.48945	tartaric acid + fragment of hexose	oa	x	-0.0828941	-0.0404836
24	485.378	19.7463	dihydroquercetin-O-deoxyhexoside , chloride adduct	flav	x	0.223359	-0.201218
25	593.342	27.7739	cyanidin-(coumaroyl)-3-O-glucoside (trans isomer)	ac	x	0.119108	-0.382114
27	527.211	18.055	malvidin-3-O-glucoside , chloride adduct	ac	x	0.106723	0.0181005
28	163.41	8.37249	coumaric acid (fragment of coumaroyl tartaric acid)	fr	x	0.513108	0.0171725
29	683.195	2.37544	di-hexose, 2M-1 adduct	s	x	-0.0215481	-0.0775193
30	149.4	8.09691	tartaric acid (fragment of coumaroyl tartaric acid)	fr	x	0.395655	-0.0344297
31	97.2515	2.71087	fragment of hexose (179)	fr	x	0.19169	-0.212537
32	433.968	23.1407	tetrahydroxyflavanone-C-deoxyhexoside	flav	x	0.130032	-0.154564
33	465.728	13.9774	pentahydroxyflavanone-O-hexoside	flav	x	-0.244838	-0.0420995
34	388.202	2.3701	di hexose formic adduct	s	x	0.329252	0.0746816
36	443.725	7.18435	ui	x	x	-0.0259305	0.102251
37	497.665	17.222	peonidin-3-O-glucoside , chloride adduct	ac	x	0.10398	0.118228
38	983.199	18.1577	malvidin-3-O-glucoside , 2M-1 adduct	ac	x	-0.0186506	0.332936
39	315.822	4.29292	ethyl-dihydroxybenzoic acid-hexoside (hydroxytyrosol)	hc	x	0.141032	-0.00615278
42	593.214	3.35739	procyanidin PPg type	pr	x	0.214158	-0.0341514
43	477.516	24.5272	dihydroxy-dimethoxyflavanone-O-hexoside	flav	x	-0.288916	-0.41775
45	487.49	19.7321	ui	x	x	0.167455	-0.274824
47	623.578	28.6465	petunidin-(coumaroyl)-3-O-glucoside	ac	x	0.0676479	-0.37324
48	577.176	7.44131	proanthocyanidin P2 type	pr	x	0.215992	0.251558
49	601.037	2.70028	ui	x	x	0.0543755	0.35865
50	326.062	11.3863	feruloyl tartaric acid	hc	x	0.0629367	0.166541
51	331.894	3.54204	monogalloyl glucose	x	x	0.0815146	0.0612323
52	494.38	16.6274	myricetin-O-glucuronide	flav	x	0.248719	0.275203
53	609.203	25.1182	delphinidin-(coumaroyl)-3-O-glucoside	ac	x	-0.0659974	-0.0566537
55	341.86	2.3781	sucrose	s	x	0.289396	0.0722215
56	613.052	8.25994	coumaroyl di-pentose, derivative	hc	x	0.447594	-0.0275929
57	529.049	17.872	peonidin-3-O-hexoside , derivative	ac	x	0.209779	-0.116546
60	435.874	11.1342	ui	x	x	0.0732423	0.177019
62	616.13	4.50027	ui	x	x	-0.0577916	0.0283844
63	441.192	2.74063	ui	x	x	0.182316	0.0275495
64	173.331	2.93209	fragment of citric acid	fr	x	0.113778	0.380356
65	464.093	16.7432	ui	x	x	0.024992	0.00163328
69	493.966	20.6455	ui	x	x	0.131299	-0.0681384
70	449.877	12.8368	tetrhydroxyflavanone-O-hexoside	flav	x	0.119672	-0.146466
72	435.778	25.4544	trans-piceide (trans-resveratrol-O-glucoside), formic adduct	st	x	0.125248	-0.238476
73	441.942	17.4636	epicatechin-3-gallate or catechin-3-gallate	pr	x	0.0156545	0.51288
74	729.124	13.2401	procyanidin P2G1 type	pr	x	0.0970876	0.372038
75	512.013	19.624	ui	x	x	-0.073323	0.00470798
76	545.184	17.7275	chloride adduct	x	x	0.00286806	0.0568552
77	451.673	19.9699	ui	x	x	-0.28774	-0.151685
78	501.224	15.4322	hexahydroxyflavanone-C-deoxhyhexoside , chloride adduct or pentahydroxyflavanone-O-hexoside , chloride adduct	flav	x	-0.0823603	-0.188354
79	366.955	15.8163	tryptophan-N-glucoside	aa	x	0.28619	-0.345233
82	643.271	31.4917	peonidin-(coumaroyl)-3-O-glucoside (trans isomer) , chloride adduct	ac	x	0.147446	-0.0348701
83	559.052	17.9037	ui	x	x	-0.0365934	0.00473773
84	673.202	32.2971	malvidin-(coumaroyl)-3-O-glucoside (trans isomer) , chloride adduct	ac	x	0.233061	-0.0935886
85	533.657	25.5585	malvidin-(acetyl)-3-O-glucoside	ac	x	-0.114482	0.0182951
88	87.2879	2.61501	fragment of hexose (179)	fr	x	-0.0148228	-0.057842
89	577.12	9.24542	proanthocyanidin P2 type	pr	x	0.0770579	0.0630808
90	529.105	2.45247	ui	x	x	-0.0991899	-0.126236
91	660.93	5.32677	caffeoyl tartaric acid, 2M-1 + chloride adduct	hc	x	0.406652	0.00504183
92	89.1501	2.36276	fragment of hexose (179)	fr	x	0.0662532	-0.00176786
93	485.273	14.6165	ui	x	x	-0.0156189	-0.065574
94	605.181	2.52864	ui	x	x	-0.0504599	-0.187688
95	351.853	4.00508	hydroxytyrosol hexoside, chloride adducct	hc	x	0.328249	0.0529725
96	539.167	17.7468	ui	x	x	0.155896	0.138876
98	531.06	12.596	ui	x	x	0.0792129	0.0963238
100	637.863	29.0663	malvidin-(coumaroyl)-3-O-glucoside (cis isomer)	ac	x	-0.0370069	-0.26599
101	483.17	14.4782	cyanidin-3-O-glucoside , chloride adduct	ac	x	0.137244	0.141691
102	515.21	15.3398	fragment of proanthocyanidin P2 type	fr	x	-0.023972	0.319798
103	899.187	19.7255	dihydroquercetin-O-deoxyhexoside , 2M-1 adduct	flav	x	-0.0942508	-0.512475
104	471.848	25.4592	vanillic acid hexoside, derivative - chloride adduct	hb	x	0.410853	-0.133577
106	517.287	19.7348	ui	x	x	-0.119372	-0.17541
107	193.901	44.5297	ui	x	x	-0.214496	0.257801
108	607.954	28.8441	peonidin-(coumaroyl)-3-O-glucoside (cis isomer)	ac	x	-0.131353	-0.113478
109	507.255	24.8482	ui	x	x	0.0480862	-0.21306
110	537.025	2.39977	ui	x	x	0.0114064	0.246852
112	195.459	2.24681	gluconic acid	oa	x	0.0373236	0.00234501
113	631.069	4.60168	ui	x	x	0.0486081	-0.176175
114	337.506	2.57088	fragment of sucrose	fr	x	-0.156172	0.24146
115	547.033	19.0452	ui	x	x	0.311923	-0.0193257
116	522.031	2.35494	ui	x	x	-0.00342821	-0.243893
117	179.568	2.39929	hexose	fr	x	0.0930575	0.0323932
118	489.201	19.4344	cyanidin-3-O-(acetyl)-glucoside	ac	x	-0.0851966	-0.0386829
119	436.092	16.9531	taxifolin-pentoside	flav	x	0.00957821	-0.245278
121	393.895	2.50093	ui	x	x	-0.059231	0.0244258
123	521.407	15.5273	ui	x	x	-0.0616924	0.0196141
124	554.099	18.0075	ui	x	x	0.110512	0.0859452
126	881.172	3.95157	procyanidin P2Pg type	pr	x	0.154768	0.146643
127	524.25	17.237	ui	x	x	-0.0454544	0.29724
128	390.093	24.9199	trans-resveratrol O-glucoside (trans-piceide)	st	x	-0.212076	-0.0569989
130	644.945	31.478	ui	x	x	0.216989	0.0342689
131	503.225	24.9661	peonidin-(acetyl)-3-O-glucoside	ac	x	0.104963	0.0536938
132	510.07	15.2785	ui	x	x	0.0105595	-0.300465
135	509.212	8.86809	delphinidin-hexoside , chloride adduct	ac	x	0.0322266	0.183243
136	513.053	15.8437	ui	x	x	0.0641484	0.0877277
137	628.994	8.19334	coumaroyl pentose, derivative	hc	x	0.288123	-0.0426806
141	647.056	3.32427	ui	x	x	0.00767522	-0.277076
142	463.487	26.4457	ui	x	x	0.2302	-0.361574
143	390.323	2.47863	ui	x	x	-0.0288191	0.0948912
146	589.034	18.1128	ui	x	x	0.138871	-0.0160123
147	560.998	20.1854	ui	x	x	-0.203665	-0.304072
148	503.874	16.4692	ui	x	x	-0.168645	-0.125752
149	596.986	20.2227	ui	x	x	-0.331468	-0.0575482
150	585.116	22.7641	ui	x	x	0.097934	0.0578203
153	597.098	15.479	ui	x	x	0.0348347	-0.385591
154	520.671	19.6368	ui	x	x	-0.0439326	0.110703
155	277.158	2.67809	fragment of di-hexose derivative (439)	fr	x	0.275944	-0.157056
156	426.514	24.9152	trans-piceide, chloride adduct	st	x	-0.0512449	-0.243181
157	530.946	20.0236	ui	x	x	0.0515109	-0.28495
158	674.866	32.019	ui	x	x	0.148628	-0.0800612
160	432.011	14.301	ui	x	x	0.0223998	-0.156523
161	567.175	24.195	ui	x	x	-0.237116	0.0561483
162	625.291	31.5295	ui	x	x	0.0518648	-0.198183
163	593.437	25.9084	cyanidin-(coumaroyl)-3-O-glucoside (cis isomer)	ac	x	0.000885953	-0.0681153
164	577.063	18.4681	ui	x	x	-0.00167707	0.204375
165	565.014	2.78015	ui	x	x	-0.0534396	0.086684
166	513.209	2.56532	ui	x	x	0.0743438	-0.135735
168	405.988	19.6714	trans-astringin	st	x	-0.244283	-0.0590845
169	493.456	35.2664	trihydroxy-methoxyflavone-O-pentoside , formic adduct	flav	x	-0.158433	-0.415136
171	567.226	17.9397	ui	x	x	-0.0674843	0.163702
172	435.624	13.1673	fragment of 465	fr	x	-0.0442228	0.0776152
175	507.092	17.8709	ui	x	x	0.138605	0.12742
176	575.102	19.1122	ui	x	x	-0.0733766	-0.066778
177	507.277	2.36571	ui	x	x	0.169019	0.121955
181	193.673	11.3624	ferulic acid , fragment of feruloyl tartaric acid	hc	x	0.117306	0.0637538
182	625.134	26.0259	ui	x	x	0.216613	0.0959666
184	453.194	21.8831	resveratrol dimer	st	x	-0.20904	0.249569
186	519.908	21.6084	ui	x	x	0.063814	-0.0667261
187	502.185	10.4884	ui	x	x	0.13927	0.303098
188	1169.3	3.93198	ui	x	x	0.0707034	0.065272
189	578.946	19.7096	ui	x	x	0.0959015	-0.239623
192	563.064	21.5537	ui	x	x	0.0229731	0.00268529
194	333.379	5.68442	fragment of caffeic acid derivative + hexose + pentose	fr	x	0.312451	0.0818133
197	71.3843	2.45298	fragment of hexose (179)	fr	x	0.0797956	0.223271
198	498.19	12.3609	ui	x	x	0.2073	0.0153945
199	509.777	23.2325	ui	x	x	-0.00164522	-0.135978
201	593.248	24.0657	ui	x	x	-0.169529	-0.0848489
202	582.914	19.9329	ui	x	x	-0.210436	-0.0770659
203	131.388	2.48984	fragment of hexose (179)	fr	x	-0.0909201	-0.00501363
204	59.426	2.37717	fragment of hexose (179)	fr	x	0.116408	0.0565361
205	469.213	6.24308	fragment of ID 48	fr	x	0.109113	0.0650352
207	507.345	36.0328	ui	x	x	0.129001	-0.113666
209	569.394	25.5055	malvidin-(acetyl)-3-O-glucoside, chloride adduct	ac	x	0.016178	0.142014
211	535.087	2.4418	ui	x	x	0.0482241	0.0578803
212	460.888	19.3087	ui	x	x	0.0754624	-0.0985565
213	382.57	3.13803	ui	x	x	0.053433	-0.0843092
214	103.593	2.47421	ui	x	x	-0.0633047	-0.132379
215	655.201	24.6098	ui	x	x	0.106934	-0.0416791
216	508.289	11.3404	ID 58 chloride adduct	x	x	-0.0678591	0.148349
217	551.156	16.0466	ui	x	x	0.244481	0.0585774
218	153.335	4.08445	hydroxytyrosol (fragment of hydroxytyrosol glucoside)	fr	x	0.0811476	0.0876295
220	625.047	17.6693	ui	x	x	0.219111	0.327135
221	147.483	3.41758	fragment of hexose (179)	fr	x	0.0652511	0.109751
222	367.772	2.52701	ui	x	x	-0.00247605	-0.014587
223	585.094	18.4246	ui	x	x	0.137502	-0.42584
224	571.079	2.80204	ui	x	x	0.358737	0.0294282
226	629.146	27.6411	cyanidin-(coumaroyl)-3-O-glucoside (trans isomers) , chloride adduct	ac	x	0.0613007	-0.215827
227	621.034	18.2647	ui	x	x	-0.155681	0.0407153
228	505.32	18.8191	delphinidin-(acetyl)-3-O-glucoside	ac	x	0.276022	0.291852
229	563.152	14.4004	ui	x	x	-0.0957463	-0.187807
233	521.059	12.4677	ui	x	x	0.0828918	-0.0245478
234	548.936	18.1482	ui	x	x	0.0450875	-0.0854476
235	311.688	2.90727	ui	x	x	-0.132323	-0.196122
238	537.103	18.4287	ui	x	x	0.0187451	0.188337
239	593.061	20.871	ui	x	x	-0.317968	-0.348667
240	428.591	24.506	ui	x	x	-0.0392972	-0.00114627
242	519.283	25.6089	ui	x	x	0.189446	-0.168691
243	309.724	37.2326	ui	x	x	0.101068	-0.12026
244	498.734	25.6532	resveratrol dimer, formic adduct	st	x	-0.153944	0.157215
245	499.232	37.219	viniferin, formic adduct	st	x	-0.307302	0.160069
246	395.086	5.79382	fragment of 645	fr	x	0.262388	0.0188495
247	401.846	13.4706	fragment of ID 33	fr	x	-0.0631886	-0.210593
248	591.035	17.2003	ui	x	x	-0.210209	-0.0903263
249	593.142	12.9229	ui	x	x	0.0250923	0.189997
250	467.828	16.8358	ui	x	x	0.142829	0.0567788
251	594.952	17.4509	ui	x	x	-0.0262212	-0.000301952
252	505.033	14.5445	ui	x	x	-0.0197408	0.0907213
253	439.344	25.1196	ui	x	x	0.135422	0.127562
254	519.021	17.3319	ui	x	x	-0.0335764	-0.178619
256	161.533	2.5748	fragment of hexose (179)	fr	x	0.310137	0.065095
257	560.993	13.0861	ui	x	x	-0.0337101	0.269372
258	534.969	19.9215	ui	x	x	-0.0108827	-0.167201
259	101.315	2.36839	fragment of hexose (179)	fr	x	0.13103	-0.0788297
260	532.906	15.9764	ui	x	x	0.107157	5.90078e-06
261	609.152	3.23756	ui	x	x	-0.027213	0.50152
263	557.661	24.1724	ui	x	x	-0.0252307	-0.0696668
264	973.068	5.34691	ui	x	x	0.35815	0.0119729
265	363.736	3.32056	ui	x	x	0.226934	-0.190067
266	119.038	2.38174	fragment of hexose (179)	fr	x	-0.0891062	0.1185
269	488.004	14.257	ui	x	x	-0.0788047	0.133517
270	643.301	28.6738	peonidin-(coumaroyl) 3-O-glucoside (cis isomer) , chloride adduct	ac	x	0.115594	0.0311563
271	571.987	18.3051	ui	x	x	-0.0945981	0.234551
273	539.017	2.35268	ui	x	x	0.0980657	0.0344212
274	467.134	19.6614	ui	x	x	-0.205442	-0.386338
275	430.14	14.5743	fragment of 465	fr	x	0.0752644	-0.366872
276	539.49	24.5145	ui	x	x	0.0313187	0.0959994
279	452.096	24.581	resveratrol or viniferin	st	x	0.107207	-0.0249981
281	555.196	25.9954	ui	x	x	0.0477373	0.079375
283	607.014	16.3417	ui	x	x	-0.0769735	-0.101266
284	504.829	23.7605	ui	x	x	-0.0526532	0.19065
286	819.111	2.72084	ui	x	x	-0.024418	-0.149527
287	491.019	21.6696	ui	x	x	0.0766304	0.380213
288	467.029	10.1332	ui	x	x	0.202634	0.276237
289	433.862	16.8045	ui	x	x	0.115045	0.130923
291	129.143	2.8602	fragment of hexose (179)	fr	x	-0.0129139	0.215959
292	460.831	2.39483	di hexose , sodium adduct	s	x	0.121707	0.0592029
294	610.783	20.7285	ui	x	x	-0.0618356	-0.0452573
295	423.771	2.60464	ui	x	x	-0.0577161	0.0278221
296	85.3622	2.83303	fragment of hexose (179)	fr	x	0.339576	-0.0398477
298	551.049	18.1735	malvidin-3-O-glucoside , derivative	ac	x	0.0679768	-0.0157924
299	469.222	22.7583	ID 26 Na adduct	x	x	-0.241962	-0.206576
300	496.345	23.6362	ui	x	x	0.0655791	-0.0836619
301	454.552	19.67	ui	x	x	-0.377069	0.0850044
302	598.815	15.2727	ui	x	x	-0.1467	0.159032
303	516.852	21.958	ui	x	x	-0.33421	-0.165313
304	534.533	15.9267	ui	x	x	0.0897699	-0.0409009
305	429.563	3.11096	ui	x	x	0.131564	0.240048
306	1177.37	5.31964	ui	x	x	0.358495	0.210258
307	419.28	6.39964	fragment of 481	fr	x	0.288173	0.164239
308	481.409	25.3443	ui	x	x	0.353853	0.189185
309	470.033	16.9885	ui	x	x	0.0445323	0.219208
311	512.64	23.1351	ui	x	x	0.116184	0.248508
312	203.28	2.98696	ui	x	x	0.307799	0.101044
313	546.812	15.6105	ui	x	x	-0.253313	0.140785
314	526.023	20.0799	ui	x	x	0.137665	-0.0932615
315	653.083	27.5057	ui (dimethoxy derivative)	x	x	-0.0461454	0.0711647
317	425.845	19.2957	ui	x	x	0.0703356	-0.35526
318	591.592	2.69784	ui	x	x	-0.152352	0.00712148
319	295.509	2.55686	ui	x	x	0.188428	0.235362
325	387.428	5.40917	ui	x	x	0.182091	0.0719168
326	595.291	19.2854	ui	x	x	-0.190733	-0.288702
327	673.334	29.1444	malvidin-(coumaroyl)-3-O-glucoside (cis isomer) , chloride adduct	ac	x	0.0411238	-0.184734
328	533.112	2.40277	ui	x	x	-0.311493	-0.201617
329	497.63	36.4025	ui	x	x	-0.053994	0.00317048
331	1005.21	18.1656	malvidin-3-O-glucoside , 2M-1 + sodium adduct	ac	x	-0.00819383	0.132526
332	551.217	25.3473	ui	x	x	0.0208006	-0.0551616
333	551.762	23.3616	ui	x	x	-0.0404139	-0.106104
334	1215.37	31.5391	peonidin-(coumaroyl)-3-O-glucoside (trans isomer) , 2M-1 adduct	ac	x	0.167172	-0.0898018
335	550.837	2.434	ui	x	x	-0.051265	0.163549
336	546.963	2.41218	ui	x	x	-0.313705	-0.355728
337	691.174	31.7037	peonidin-(coumaroyl)-3-O-glucoside (trans isomer) , adduct	ac	x	0.356637	0.0259444
338	453.71	36.8006	E-viniferin	st	x	-0.203558	0.288821
339	469.264	3.11635	fragment of ID 42	fr	x	0.0747476	-0.341567
340	489.562	36.589	ui	x	x	-0.322603	0.24327
341	349.234	2.59977	ui	x	x	-0.0365412	0.113386
342	435.817	2.59166	ui	x	x	0.0207105	0.252748
343	671.425	44.3882	ui	x	x	0.0383943	0.0602933
344	626.918	17.5801	ui	x	x	0.283006	-0.176741
345	593.014	18.6317	ui	x	x	-0.410009	-0.115986
348	455.19	2.55422	ui	x	x	0.0388194	-0.160323
350	533.581	12.4521	ui	x	x	-0.102962	0.105805
351	525.935	13.3366	ui	x	x	0.215113	0.258988
352	673.262	43.4101	ui	x	x	-0.0395525	-0.0361746
353	399.587	2.85777	ui	x	x	0.228023	0.030591
354	347.695	17.3951	fragment of tetrahydroxy-dimethoxyflavanone-O-glucoside	fr	x	-0.123862	0.126016
355	487.166	24.2733	ID 77 chloride adduct	x	x	0.195257	-0.268923
356	568.944	19.532	ui	x	x	0.0782264	0.062021
360	559.181	19.8866	ui	x	x	0.428572	-0.00702762
361	482.889	2.92702	ui	x	x	0.237696	-0.133658
362	431.118	5.43675	ui	x	x	0.0210688	-0.0659785
363	503.205	2.43601	ui	x	x	-0.131885	-0.324029
368	452.913	5.44464	ui	x	x	0.0200756	0.333229
369	143.4	2.45285	fragment of hexose (179)	fr	x	0.136429	0.0508411
370	1475.56	18.0744	malvidin-3-O-glucoside , 3M-1 adduct	ac	x	-0.0964642	0.108247
371	585.124	27.1029	ui	x	x	0.0147948	0.0617461
372	321.411	2.77069	ui	x	x	0.132354	0.256389
374	611.085	3.09623	procyanidin PPg type, hydrate	pr	x	-0.0233045	-0.0244181
375	165.29	2.3092	fragment of hexose (179)	fr	x	0.18036	0.114177
376	897.208	3.47788	ui	x	x	0.158207	0.0636733
377	1017.19	17.6408	tetrahydroxy-dimethoxyflavanone-O-glucoside , 2M-1 adduct	flav	x	0.0662673	0.351049
378	457.44	19.6021	cis-piceid , formic acid + sodium adduct	st	x	0.0195364	-0.0668813
380	610.81	28.445	ui	x	x	0.198698	-0.211537
381	457.088	24.7298	trans-piceide, adduct	st	x	-0.028156	-0.102449
382	356.597	11.8834	fragment of 481	fr	x	0.224017	-0.167303
383	545.12	24.096	ui	x	x	-0.349559	-0.216762
385	524.887	2.4884	ui	x	x	-0.0525396	0.00099466
386	603.182	16.2789	ui	x	x	-0.0226056	-0.360802
387	725.374	44.1069	ui	x	x	0.0406866	0.0604262
388	705.138	31.9969	ui	x	x	0.0570103	-0.00303905
389	359.01	2.59882	ui	x	x	0.107111	-0.251714
390	599.188	4.69813	proanthocyanidin P2 type, sodium adduct	pr	x	0.0893952	0.198993
391	689.341	44.1932	ui	x	x	0.0707931	-0.0595068
393	511.288	34.6719	ui	x	x	-0.278835	0.220474
394	1153.28	13.7627	procyanidin tetramers or dimers 2M-1 adduct	pr	x	0.149191	0.43143
395	945.267	17.1692	peonidin-3-O-glucoside , 2M-1 + sodium adduct	ac	x	-0.0301996	0.0154133
396	465.285	3.51719	ui	x	x	-0.0507871	0.120574
398	299.55	17.2504	fragment of tetrahydroxy-dimethoxyflavanone-O-glucoside	fr	x	0.0694025	0.002474
399	491.113	5.17874	ui	x	x	-0.160863	-0.0233148
400	599.18	2.83248	ui	x	x	-0.339643	0.119286
401	291.382	2.73711	ui	x	x	0.00727824	0.378786
402	389.705	18.3047	cis-resveratrol-O-glucoside	st	x	-0.0352074	-0.261073
403	647.171	17.5773	ui	x	x	0.0554392	-0.425096
405	881.21	16.4344	ui	x	x	0.0714233	0.196469
406	419.895	19.4018	fragment of 471 and 463	fr	x	-0.189855	-0.477712
407	729.138	23.4365	ui	x	x	0.138717	0.479679
408	659.207	32.2861	malvidin-(coumaroyl)-3-O-glucoside (trans isomer) , sodium adduct	ac	x	0.0828443	-0.0981555
409	477.997	30.94	ui	x	x	0.0260215	0.144866
410	629.213	31.5891	ui	x	x	-0.123925	-0.247625
411	361.653	3.25737	ui	x	x	0.101111	0.307954
412	618.451	3.70479	ui	x	x	-0.107518	0.0304397
413	499.487	42.3121	viniferin, formic adduct	st	x	-0.349901	0.342011
414	415.331	2.6829	ui	x	x	-0.0932389	0.206817
417	1001.33	18.3959	malvidin-3-O-glucoside , 2M-1 adduct hydrate	ac	x	-0.0126058	0.191874
418	641.051	17.566	ui	x	x	-0.304171	0.192296
419	695.147	32.0594	ui	x	x	0.105445	-0.110385
420	665.152	31.4249	ui	x	x	0.0623063	0.0443466
423	781.279	18.592	malvidin-3-O-glucoside , adduct	ac	x	0.279621	0.205176
424	657.098	3.10128	ui	x	x	0.142818	-0.120597
426	576.339	30.8564	ui	x	x	0.264239	-0.111557
427	608.966	16.5504	ui	x	x	-0.00903365	0.0948708
428	329.589	18.1009	malvidin aglycone (fragment of malvidin-3-O-glucoside)	fr	x	0.0112505	-0.0753976
429	844.138	15.7243	ui	x	x	-0.101908	-0.184438
430	721.169	32.4354	malvidin-(coumaroyl)-3-O-glucoside (trans isomer) , adduct	ac	x	0.129382	-0.0897931
431	333.906	12.2774	ui	x	x	0.236508	0.136426
432	670.152	31.4994	ui	x	x	-0.0542136	0.0802007
434	661.313	25.7401	ui	x	x	0.0118837	0.200439
435	640.991	30.0812	ui	x	x	0.305256	-0.104629
438	1275.4	32.2198	malvidin-(coumaroyl)-3-O-glucoside (trans isomer) , 2M-1 adduct	ac	x	0.133241	-0.253934
442	709.383	43.4739	ui	x	x	0.00797589	-0.0426112
445	489.612	25.4931	ID 279 chloride adduct	x	x	-0.12152	-0.091824
446	703.095	2.71802	ui	x	x	0.11792	-0.269186
448	728.859	2.91282	ui	x	x	0.0067051	0.0187668
449	700.174	32.1864	ui	x	x	0.0338652	0.0325446
451	1161.32	2.75773	ui	x	x	-0.0108279	0.0541834
453	563.093	2.50101	ui	x	x	-0.269911	0.216242
455	655.923	27.7176	ui	x	x	-0.105209	-0.0176279
457	454.152	41.7188	D-viniferin	st	x	-0.281278	0.234784
460	259.448	2.73106	fragment of di-hexose derivative (439)	fr	x	0.173113	0.164411
461	707.41	44.6368	ui	x	x	0.0815043	0.120654
462	667.026	5.19829	ui	x	x	0.225362	0.0857143
463	289.332	2.77377	ui	x	x	0.321271	0.108898
465	632.732	5.40566	ui	x	x	-0.0540305	-0.0176959
467	453.799	44.1534	ui	x	x	-0.0505033	-0.103176
468	424.164	25.6304	fragment of 453 (resveratrol dimer)	fr	x	-0.00563237	-0.176866
469	525.006	25.3234	ui	x	x	-0.0850982	0.0138513
471	735.153	32.2601	malvidin-(coumaroyl)-3-O-glucoside (trans isomer) , adduct	ac	x	0.126858	-0.155812
472	455.819	44.2955	ui	x	x	-0.200517	0.128644
473	527.061	23.9741	ui	x	x	-0.102783	0.0808537
475	615.102	18.9575	ui	x	x	-0.147955	0.145942
476	450.647	27.2983	ui	x	x	-0.061586	-0.423461
477	711.139	3.45496	ui	x	x	-0.124433	0.343287
479	873.068	7.6258	ui	x	x	0.244708	0.294616
480	526.534	27.2046	ui	x	x	-0.0593193	-0.265213
481	394.775	24.6111	fragment of 453 (resveratrol dimer)	fr	x	-0.14575	0.052625
482	463.655	44.178	ui	x	x	-0.0993046	-0.184973
483	517.593	5.74803	ui	x	x	-0.199814	-0.0248601
484	595.541	42.9155	ui	x	x	-0.261581	-0.108181
486	419.283	12.631	fragment of 471 and 463	fr	x	0.104509	0.0156265
489	223.212	2.64594	ui	x	x	0.103842	0.102211
490	601.157	25.4299	ui	x	x	0.0671414	0.00350085
491	927.104	13.0435	delphinidin-3-O-glucoside , 2M-1 adduct	ac	x	0.325416	0.151019
493	600.181	44.3526	ui	x	x	-0.1341	0.0151231
494	352.403	12.3341	ui	x	x	0.227416	0.154693
495	653.26	31.5399	ui	x	x	0.0523294	0.0793804
496	397.041	24.462	fragment of 453 (resveratrol dimer)	fr	x	-0.0668188	0.187907
497	687.346	44.0725	ui	x	x	0.0213079	0.352105
498	421.406	40.1759	ui	x	x	-0.247705	-0.185691
499	641.26	20.2494	ui	x	x	0.119027	-0.0163224
500	423.588	40.1831	ui	x	x	-0.241277	-0.0386572
501	681.112	28.4058	ui	x	x	-0.0140024	-0.0231852
502	243.632	19.4793	trans-piceatannol (fragment of trans-astringin)	fr	x	-0.14526	0.357997
503	225.537	2.56728	fragment of di-hexose (341)	fr	x	0.0791319	0.108947
504	882.902	16.797	ui	x	x	0.0958612	0.192858
505	413.479	40.1119	ui	x	x	-0.28698	-0.173269
507	558.837	41.2002	ui	x	x	-0.271394	-0.195525
508	728.525	16.3349	ui	x	x	0.375066	0.0317486
510	403.766	35.442	ui	x	x	-0.220079	-0.164141
511	691.424	24.4951	ui	x	x	0.0623049	0.00132929
512	593.223	29.8069	ui	x	x	0.211737	-0.34774
514	587.199	10.5344	ui	x	x	-0.212494	-0.106777
515	679.036	28.4247	ui	x	x	-0.127015	-0.0266781
516	881.234	24.9235	ui	x	x	-0.190547	0.323831
517	745.067	30.0405	ui	x	x	-0.179681	-0.289617
518	941.165	17.3638	peonidin-3-O-glucoside , 2M-1 adduct hydrate	ac	x	-0.0137703	0.219649
519	631.038	13.1601	ui	x	x	-0.436096	0.168246
520	227.455	24.9422	trans-resveratrol ,fragment of trans-resveratrol-O-glucoside	st	x	-0.0415561	-0.167157
521	617.697	39.6073	fragment of resveratrol trimer	fr	x	0.00877223	-0.342738
523	1017.29	21.1456	ui	x	x	0.0606712	0.34199
525	683.07	32.062	ui	x	x	0.083632	0.148142
526	719.22	43.9426	ui	x	x	-0.202755	0.140933
528	107.017	2.52745	fragment of hexose (179)	fr	x	0.00493439	0.112653
529	1169.3	15.674	ui	x	x	-0.0238435	0.117264
530	903.2	17.0691	resveratrol dimer , 2M-1 adduct	st	x	-0.0763923	0.256723
531	227.376	18.5262	cis-resveratrol (fragment of cis-resveratrol-O glucoside)	fr	x	0.185369	-0.242645
533	718.122	32.9639	ui	x	x	0.0772317	-0.0572945
534	62.4488	4.09208	ui	x	x	-0.00566683	-0.00508431
535	679.254	35.1931	resveratrol trimer	st	x	-0.269162	0.182816
539	345.629	24.7467	ui	x	x	0.0610963	0.199681
540	913.186	15.3527	ui	x	x	-0.055726	0.362473
541	262.368	24.9001	ui	x	x	-0.0440578	0.210969
542	708.028	16.0625	ui	x	x	-0.383472	0.137941
543	1087.54	2.90186	ui	x	x	-0.227815	0.261385
545	933.153	18.5169	ui	x	x	0.1005	-0.184123
546	779.209	19.0619	ui	x	x	0.217109	-0.0728874
547	779.186	24.9223	trans-piceide, 2M-1 adduct	st	x	-0.0797165	-0.247192
549	789.139	9.87749	ui	x	x	-0.245202	0.0623256
550	905.382	36.9587	resveratrol tetramer	st	x	-0.391433	0.226445
551	907.385	23.0913	ui	x	x	-0.183145	0.0807855
Y[BM]					Y[BM]	0.550834	0.798303
Y[FA]					Y[FA]	0.432971	-0.856896
Y[MN]					Y[MN]	-0.983804	0.0585935

## Sheet: Soave
ID	row m/z	RT (min)	putative identification	class	marker type	cor(tp,x)	cov(tp,x)
4	491.76	17.9889	malvidin-3-O-glucoside	ac	>AM	-0.522539	-0.272419
6	477.281	20.0415	quercetin-3-O-glucuronide	flav	>AM	-0.556178	-0.258949
18	607.446	31.5159	peonidin-(coumaroyl)-3-O-glucoside (trans isomer)	ac	>AM	-0.728208	-0.294315
25	593.342	27.7739	cyanidin-(coumaroyl)-3-O-glucoside (trans isomer)	ac	>AM	-0.714229	-0.328512
29	683.195	2.37544	di-hexose, 2M-1 adduct	s	>AM	-0.545412	-1.11505
58	471.688	11.1578	oxidised resveratrol dimer	st	>AM	-0.593163	-0.529667
90	529.105	2.45247	ui	x	>AM	-0.525144	-0.217139
104	471.848	25.4592	vanillic acid hexoside, derivative - chloride adduct	hb	>AM	-0.597121	-0.243888
111	461.417	23.2534	ui	x	>AM	-0.573663	-0.323409
156	426.514	24.9152	trans-piceide, chloride adduct	st	>AM	-0.555996	-1.07146
168	405.988	19.6714	trans-astringin	st	>AM	-0.563635	-0.447964
174	517.253	12.5918	ui	x	>AM	-0.774822	-0.784217
183	474.273	2.61147	ui	x	>AM	-0.578918	-0.480962
184	453.194	21.8831	resveratrol dimer	st	>AM	-0.70566	-0.840438
195	955.11	19.9923	quercetin-glucuronide , 2M-1 adduct	flav	>AM	-0.733434	-0.692464
201	593.248	24.0657	ui	x	>AM	-0.839915	-0.800261
240	428.591	24.506	ui	x	>AM	-0.503099	-0.758941
293	433.651	26.6737	naringenin-O-hexoside	x	>AM	-0.575074	-0.818505
338	453.71	36.8006	E-viniferin	st	>AM	-0.57704	-0.580567
340	489.562	36.589	ui	x	>AM	-0.576853	-0.418187
355	487.166	24.2733	ID 77 chloride adduct	x	>AM	-0.625367	-0.661526
421	639.005	17.1209	ui	x	>AM	-0.806392	-0.690475
443	629.36	25.2393	ui	x	>AM	-0.59754	-0.545567
448	728.859	2.91282	ui	x	>AM	-0.523324	-0.471874
468	424.164	25.6304	fragment of 453 (resveratrol dimer)	fr	>AM	-0.529713	-1.57987
474	499.624	30.7595	viniferin, formic adduct	st	>AM	-0.505658	-0.580739
485	597.085	11.0152	ui	x	>AM	-0.66674	-0.630686
530	903.2	17.0691	resveratrol dimer , 2M-1 adduct	st	>AM	-0.723007	-0.912123
535	679.254	35.1931	resveratrol trimer	st	>AM	-0.633426	-0.843242
547	779.186	24.9223	trans-piceide, 2M-1 adduct	st	>AM	-0.672346	-1.69892
2	439.209	2.70959	di hexose derivative	s	>PM	0.486258	0.0945905
155	277.158	2.67809	fragment of di-hexose derivative (439)	fr	>PM	0.653543	0.794597
161	567.175	24.195	ui	x	>PM	0.546017	0.172223
164	577.063	18.4681	ui	x	>PM	0.626652	0.410458
212	460.888	19.3087	ui	x	>PM	0.688527	1.82058
213	382.57	3.13803	ui	x	>PM	0.61599	0.485645
215	655.201	24.6098	ui	x	>PM	0.526884	0.532168
253	439.344	25.1196	ui	x	>PM	0.516841	0.319182
262	498.844	2.47758	ui	x	>PM	0.539655	0.358003
280	384.625	2.74964	ui	x	>PM	0.748889	0.744076
296	85.3622	2.83303	fragment of hexose (179)	fr	>PM	0.509552	0.386798
297	559.015	2.68424	ui	x	>PM	0.538566	0.305747
332	551.217	25.3473	ui	x	>PM	0.606883	0.40402
362	431.118	5.43675	ui	x	>PM	0.644423	0.656218
371	585.124	27.1029	ui	x	>PM	0.587744	0.663466
388	705.138	31.9969	ui	x	>PM	0.583142	0.475596
390	599.188	4.69813	proanthocyanidin P2 type, sodium adduct	pr	>PM	0.510779	0.743718
391	689.341	44.1932	ui	x	>PM	0.534193	0.73349
414	415.331	2.6829	ui	x	>PM	0.612515	0.510951
442	709.383	43.4739	ui	x	>PM	0.546676	0.719859
461	707.41	44.6368	ui	x	>PM	0.555295	0.661601
464	79.3391	2.65643	ui	x	>PM	0.697578	0.545148
490	601.157	25.4299	ui	x	>PM	0.748288	0.742243
497	687.346	44.0725	ui	x	>PM	0.704892	0.554002
499	641.26	20.2494	ui	x	>PM	0.534833	0.511399
517	745.067	30.0405	ui	x	>PM	0.558593	0.772605
526	719.22	43.9426	ui	x	>PM	0.557209	0.65174
533	718.122	32.9639	ui	x	>PM	0.534555	0.533702
1	623.103	5.47715	caffeoyl tartaric acid, 2M-1 adduct	hc	x	-0.478363	-0.269329
3	311.336	5.20063	caffeoyl tartaric acid	hc	x	-0.346644	-0.583272
5	295.284	8.27754	coumaroyl tartaric acid	hc	x	-0.264501	-0.749949
7	463.441	12.591	delphinidin-3-O-glucoside	ac	x	-0.410087	-0.234281
8	461.751	17.1245	peonidin-3-O-glucoside	ac	x	-0.121812	-0.238935
9	149.216	5.39333	tartaric acid (fragment of caffeoyl tartaric acid)	fr	x	-0.363576	-0.244803
10	463.476	20.255	quercetin-3-O-glucoside	flav	x	-0.236798	-0.102847
11	477.966	15.9055	petunidin-3-O-glucoside	ac	x	-0.35115	-0.17135
12	509.38	17.7502	tetrahydroxy-dimethoxyflavanone-O-glucoside	flav	x	0.00565127	0.00612364
13	577.383	4.69116	proanthocyanidin P2 type	pr	x	0.39229	0.257637
14	191.275	3.04304	citric acid	oa	x	0.17139	0.127882
15	447.755	14.6069	cyanidin-3-O-glucoside	ac	x	-0.507873	-0.565867
16	179.278	5.41781	caffeic acid (fragment of caffeoyl tartaric acid)	fr	x	-0.262242	-0.257964
17	449.944	19.9812	dihydroquercetin-O-deoxyhexoside (astilbin)	flav	x	-0.115936	-0.14423
19	111.306	3.03913	fragment of citric acid	fr	x	0.112004	0.0709029
20	637.373	32.1987	malvidin-(coumaroyl)-3-O-glucoside (trans isomer)	ac	x	0.00955707	0.00432491
21	289.806	6.40082	catechin	pr	x	-0.0638769	-0.149184
22	479.993	16.9243	myricetin-3-O-hexoside	flav	x	-0.00300071	-0.00191081
23	149.375	2.48945	tartaric acid + fragment of hexose	oa	x	0.0197812	0.0177699
24	485.378	19.7463	dihydroquercetin-O-deoxyhexoside , chloride adduct	flav	x	-0.217249	-0.131897
26	447.475	23.4842	2 co eluting compounds: 1) 447-301: quercetin-desoxyhexoside; 2) 447-284:tetraidrossiflavone-O-glucoside	flav	x	-0.191205	-0.202444
27	527.211	18.055	malvidin-3-O-glucoside , chloride adduct	ac	x	-0.290428	-0.205565
28	163.41	8.37249	coumaric acid (fragment of coumaroyl tartaric acid)	fr	x	-0.240025	-0.394015
30	149.4	8.09691	tartaric acid (fragment of coumaroyl tartaric acid)	fr	x	-0.20903	-0.327417
31	97.2515	2.71087	fragment of hexose (179)	fr	x	0.312825	0.167342
32	433.968	23.1407	tetrahydroxyflavanone-C-deoxyhexoside	flav	x	-0.192238	-0.343452
33	465.728	13.9774	pentahydroxyflavanone-O-hexoside	flav	x	0.0516915	0.0572171
34	388.202	2.3701	di hexose formic adduct	s	x	0.11121	0.131057
35	644.993	5.41019	caffeoyl tartaric acid, 2M-1 + sodium adduct	hc	x	0.208478	0.145551
36	443.725	7.18435	ui	x	x	-7.33802e-05	-0.000142719
37	497.665	17.222	peonidin-3-O-glucoside , chloride adduct	ac	x	-0.494433	-0.413166
38	983.199	18.1577	malvidin-3-O-glucoside , 2M-1 adduct	ac	x	-0.232419	-0.16014
39	315.822	4.29292	ethyl-dihydroxybenzoic acid-hexoside (hydroxytyrosol)	hc	x	-0.158283	-0.263809
40	133.292	2.84741	malic acid	oa	x	0.0886211	0.100945
41	625.081	5.46527	hydroxytyrosol hexoside, 2M-1 adduct	hc	x	-0.158614	-0.244074
42	593.214	3.35739	procyanidin PPg type	pr	x	0.0437268	0.0387088
43	477.516	24.5272	dihydroxy-dimethoxyflavanone-O-hexoside	flav	x	-0.411151	-0.206588
44	515.51	2.33725	di hexose derivative	s	x	0.3803	0.34922
45	487.49	19.7321	ui	x	x	-0.106642	-0.047603
46	577.175	14.2119	proanthocyanidin P2 type	pr	x	-0.0333951	-0.0196341
47	623.578	28.6465	petunidin-(coumaroyl)-3-O-glucoside	ac	x	0.170541	0.113445
48	577.176	7.44131	proanthocyanidin P2 type	pr	x	0.140374	0.140518
49	601.037	2.70028	ui	x	x	-0.432381	-0.0666687
50	326.062	11.3863	feruloyl tartaric acid	hc	x	-0.272928	-0.379686
51	331.894	3.54204	monogalloyl glucose	x	x	-0.14451	-0.278253
52	494.38	16.6274	myricetin-O-glucuronide	flav	x	-0.0994367	-0.0490067
53	609.203	25.1182	delphinidin-(coumaroyl)-3-O-glucoside	ac	x	0.293961	0.189259
54	115.253	2.87398	fragment of hexose (179)	fr	x	0.15302	0.15851
55	341.86	2.3781	sucrose	s	x	-0.234521	-0.356397
56	613.052	8.25994	coumaroyl di-pentose, derivative	hc	x	-0.231286	-0.146664
57	529.049	17.872	peonidin-3-O-hexoside , derivative	ac	x	-0.273417	-0.210131
59	465.384	6.35399	ui	x	x	0.0945592	0.0632498
60	435.874	11.1342	ui	x	x	0.175515	0.196466
61	481.314	12.3381	hexahydrodyflavanone-C-hexoside	flav	x	-0.276354	-0.213568
62	616.13	4.50027	ui	x	x	0.24186	0.454368
63	441.192	2.74063	ui	x	x	0.00320553	0.00253265
64	173.331	2.93209	fragment of citric acid	fr	x	0.0189482	0.0202734
65	464.093	16.7432	ui	x	x	0.308438	0.311807
66	487.571	2.51365	ui	x	x	-0.39481	-0.324489
67	923.19	17.2057	peonidin-3-O-glucoside , 2M-1 adduct	ac	x	-0.461122	-0.506155
68	495.417	14.6877	peonidin-3-O-glucoside , hydrate	ac	x	-0.0995017	-0.0655475
69	493.966	20.6455	ui	x	x	0.02539	0.0163701
70	449.877	12.8368	tetrhydroxyflavanone-O-hexoside	flav	x	0.217607	0.157293
71	289.836	12.7024	epicatechin	pr	x	-0.188976	-0.290947
72	435.778	25.4544	trans-piceide (trans-resveratrol-O-glucoside), formic adduct	st	x	0.156896	0.178569
73	441.942	17.4636	epicatechin-3-gallate or catechin-3-gallate	pr	x	-0.112221	-0.172659
74	729.124	13.2401	procyanidin P2G1 type	pr	x	-0.277901	-0.44705
75	512.013	19.624	ui	x	x	0.287287	0.380562
76	545.184	17.7275	chloride adduct	x	x	-0.348595	-0.174475
77	451.673	19.9699	ui	x	x	0.0437067	0.0504537
78	501.224	15.4322	hexahydroxyflavanone-C-deoxhyhexoside , chloride adduct or pentahydroxyflavanone-O-hexoside , chloride adduct	flav	x	-0.283693	-0.245962
79	366.955	15.8163	tryptophan-N-glucoside	aa	x	-0.0386674	-0.0569685
80	409.243	5.42969	ui	x	x	-0.131742	-0.13502
81	378.777	3.14196	sucrose , M + potassium - 2H adduct	s	x	0.341662	0.41517
82	643.271	31.4917	peonidin-(coumaroyl)-3-O-glucoside (trans isomer) , chloride adduct	ac	x	-0.353009	-0.274237
83	559.052	17.9037	ui	x	x	0.484826	0.316411
84	673.202	32.2971	malvidin-(coumaroyl)-3-O-glucoside (trans isomer) , chloride adduct	ac	x	-0.0743543	-0.0584361
85	533.657	25.5585	malvidin-(acetyl)-3-O-glucoside	ac	x	0.499139	0.377469
86	609.119	19.8518	ui	x	x	-0.324943	-0.38065
87	325.472	6.97999	catechin, chloride adduct	pr	x	-0.138775	-0.187864
88	87.2879	2.61501	fragment of hexose (179)	fr	x	0.183912	0.121623
89	577.12	9.24542	proanthocyanidin P2 type	pr	x	0.517009	0.884222
91	660.93	5.32677	caffeoyl tartaric acid, 2M-1 + chloride adduct	hc	x	0.0140091	0.0140838
92	89.1501	2.36276	fragment of hexose (179)	fr	x	0.281628	0.26874
93	485.273	14.6165	ui	x	x	-0.510978	-0.317646
94	605.181	2.52864	ui	x	x	0.170511	0.104576
95	351.853	4.00508	hydroxytyrosol hexoside, chloride adducct	hc	x	-0.323421	-0.539865
96	539.167	17.7468	ui	x	x	0.363117	0.367764
97	481.327	6.30461	derivative of ID 56	x	x	0.320343	0.385125
98	531.06	12.596	ui	x	x	0.522031	0.296163
99	499.122	20.0506	ui	x	x	0.279886	0.143216
100	637.863	29.0663	malvidin-(coumaroyl)-3-O-glucoside (cis isomer)	ac	x	-0.080372	-0.0537915
101	483.17	14.4782	cyanidin-3-O-glucoside , chloride adduct	ac	x	-0.545879	-0.418609
102	515.21	15.3398	fragment of proanthocyanidin P2 type	fr	x	0.110007	0.0403976
103	899.187	19.7255	dihydroquercetin-O-deoxyhexoside , 2M-1 adduct	flav	x	-0.2657	-0.186767
105	865.147	4.85096	proanthocyanidin P3 type (trymer)	pr	x	0.195792	0.291168
106	517.287	19.7348	ui	x	x	0.457025	0.335536
107	193.901	44.5297	ui	x	x	-0.210536	-0.30008
108	607.954	28.8441	peonidin-(coumaroyl)-3-O-glucoside (cis isomer)	ac	x	-0.372127	-0.377907
109	507.255	24.8482	ui	x	x	0.388125	0.233076
110	537.025	2.39977	ui	x	x	0.148059	0.17346
112	195.459	2.24681	gluconic acid	oa	x	-0.00730532	-0.0106039
113	631.069	4.60168	ui	x	x	-0.301002	-0.230734
114	337.506	2.57088	fragment of sucrose	fr	x	0.379009	0.336125
115	547.033	19.0452	ui	x	x	0.064943	0.0296582
116	522.031	2.35494	ui	x	x	0.124124	0.0999029
117	179.568	2.39929	hexose	fr	x	0.287544	0.43556
118	489.201	19.4344	cyanidin-3-O-(acetyl)-glucoside	ac	x	-0.211128	-0.44707
119	436.092	16.9531	taxifolin-pentoside	flav	x	-0.166137	-0.203304
120	423.636	14.8301	ui	x	x	-0.144879	-0.127304
121	393.895	2.50093	ui	x	x	0.0762244	0.0518266
122	499.61	22.2971	viniferin, formic adduct	st	x	-0.320368	-0.220542
123	521.407	15.5273	ui	x	x	-0.232849	-0.0962164
124	554.099	18.0075	ui	x	x	0.0709363	0.0587108
125	655.253	32.1585	malvidin-(coumaroyl)-3-O-glucoside (trans isomer) , hydrate	ac	x	0.318088	0.147947
126	881.172	3.95157	procyanidin P2Pg type	pr	x	-0.0657292	-0.0948338
127	524.25	17.237	ui	x	x	0.0464537	0.0346064
128	390.093	24.9199	trans-resveratrol O-glucoside (trans-piceide)	st	x	-0.253125	-0.503463
129	479.299	20.0592	ui	x	x	-0.217834	-0.154891
130	644.945	31.478	ui	x	x	-0.351068	-0.34806
131	503.225	24.9661	peonidin-(acetyl)-3-O-glucoside	ac	x	0.27763	0.193332
132	510.07	15.2785	ui	x	x	0.396245	0.268838
133	437.682	12.4772	ui	x	x	0.226864	0.182244
134	421.176	3.02307	ui	x	x	0.345379	0.140242
135	509.212	8.86809	delphinidin-hexoside , chloride adduct	ac	x	-0.23097	-0.188445
136	513.053	15.8437	ui	x	x	-0.365922	-0.174338
137	628.994	8.19334	coumaroyl pentose, derivative	hc	x	-0.322122	-0.38072
138	135.132	5.33649	fragment of caffeic acid (caffeoyl tartaric acid)	fr	x	-0.397424	-0.379916
139	306.623	3.07158	ui	x	x	-0.358753	-0.474221
140	575.166	17.1264	ui	x	x	0.45863	0.275499
141	647.056	3.32427	ui	x	x	-0.194556	-0.0622799
142	463.487	26.4457	ui	x	x	0.0933442	0.0302321
143	390.323	2.47863	ui	x	x	0.13022	0.161762
144	405.052	2.9376	ui	x	x	-0.0818799	-0.0576324
145	475.439	28.4996	naringenin derivative	flav	x	-0.353497	-0.19837
146	589.034	18.1128	ui	x	x	0.152354	0.137755
147	560.998	20.1854	ui	x	x	0.0161275	0.0139792
148	503.874	16.4692	ui	x	x	0.181949	0.161045
149	596.986	20.2227	ui	x	x	0.153882	0.0817677
150	585.116	22.7641	ui	x	x	0.486556	0.537989
151	353.484	3.06617	ui	x	x	-0.459425	-0.475673
152	865.143	12.9128	proanthocyanidin P3 type (trymer)	pr	x	0.0284458	0.0252001
153	597.098	15.479	ui	x	x	0.0896673	0.066935
154	520.671	19.6368	ui	x	x	-0.344088	-0.30016
157	530.946	20.0236	ui	x	x	0.397054	0.300409
158	674.866	32.019	ui	x	x	-0.130322	-0.127188
159	575.009	2.67321	ui	x	x	0.324351	0.275249
160	432.011	14.301	ui	x	x	-0.0754594	-0.0447937
162	625.291	31.5295	ui	x	x	-0.423574	-0.156739
163	593.437	25.9084	cyanidin-(coumaroyl)-3-O-glucoside (cis isomer)	ac	x	-0.382384	-0.751284
165	565.014	2.78015	ui	x	x	-0.0809187	-0.0682594
166	513.209	2.56532	ui	x	x	-0.0379728	-0.0258415
167	889.114	4.97591	ui	x	x	-0.188831	-0.135309
169	493.456	35.2664	trihydroxy-methoxyflavone-O-pentoside , formic adduct	flav	x	0.119065	0.0717351
170	1153.27	4.17864	procyanidin tetramers or dimers 2M-1 adduct	pr	x	0.0885487	0.0853199
171	567.226	17.9397	ui	x	x	0.361555	0.291989
172	435.624	13.1673	fragment of 465	fr	x	0.460065	0.89296
173	580.956	14.5647	ui	x	x	-0.364733	-0.329343
175	507.092	17.8709	ui	x	x	0.239687	0.346549
176	575.102	19.1122	ui	x	x	0.138356	0.0749195
177	507.277	2.36571	ui	x	x	0.448715	0.179004
178	487.511	4.68709	ui	x	x	-0.310098	-0.284505
179	507.548	15.5717	ui	x	x	0.0201638	0.0145893
180	446.866	2.35501	ui	x	x	-0.312613	-0.185249
181	193.673	11.3624	ferulic acid , fragment of feruloyl tartaric acid	hc	x	-0.188858	-0.290402
182	625.134	26.0259	ui	x	x	0.161352	0.139167
185	561.22	23.272	ui	x	x	-0.0793129	-0.0190553
186	519.908	21.6084	ui	x	x	0.16527	0.0582189
187	502.185	10.4884	ui	x	x	0.45577	0.414767
188	1169.3	3.93198	ui	x	x	-0.0887048	-0.0878122
189	578.946	19.7096	ui	x	x	-0.295369	-0.145679
190	329.391	3.12231	ui	x	x	-0.0701453	-0.0766231
191	496.639	2.40694	ui	x	x	0.340238	0.2708
192	563.064	21.5537	ui	x	x	-0.360961	-0.167944
193	363.201	8.4634	ui	x	x	0.324672	0.368122
194	333.379	5.68442	fragment of caffeic acid derivative + hexose + pentose	fr	x	0.0640549	0.0710488
196	540.991	2.68156	ui	x	x	0.61823	0.404625
197	71.3843	2.45298	fragment of hexose (179)	fr	x	0.419698	0.384251
198	498.19	12.3609	ui	x	x	0.497202	0.313179
199	509.777	23.2325	ui	x	x	-0.319824	-0.131987
200	471.335	2.36018	ui	x	x	0.090571	0.0429411
202	582.914	19.9329	ui	x	x	0.506753	0.30234
203	131.388	2.48984	fragment of hexose (179)	fr	x	0.125341	0.122938
204	59.426	2.37717	fragment of hexose (179)	fr	x	0.178479	0.131714
205	469.213	6.24308	fragment of ID 48	fr	x	0.0596633	0.0535939
206	423.247	4.94695	ui	x	x	-0.445881	-0.557656
207	507.345	36.0328	ui	x	x	0.178166	0.0654325
208	587.036	2.69768	ui	x	x	0.422279	0.419463
209	569.394	25.5055	malvidin-(acetyl)-3-O-glucoside, chloride adduct	ac	x	0.198938	0.127313
210	451.173	8.18993	fragment of 577 (proanthocyanidin P2 type)	fr	x	-0.217925	-0.190221
211	535.087	2.4418	ui	x	x	0.207663	0.105787
214	103.593	2.47421	ui	x	x	0.0710398	0.0393513
216	508.289	11.3404	ID 58 chloride adduct	x	x	-0.0432343	-0.0476842
217	551.156	16.0466	ui	x	x	0.419596	0.343739
218	153.335	4.08445	hydroxytyrosol (fragment of hydroxytyrosol glucoside)	fr	x	-0.269185	-0.483329
219	379.202	8.23735	fragment of 613	fr	x	0.184026	0.111159
220	625.047	17.6693	ui	x	x	0.110527	0.0919053
221	147.483	3.41758	fragment of hexose (179)	fr	x	-0.194448	-0.523367
222	367.772	2.52701	ui	x	x	0.422455	0.328946
223	585.094	18.4246	ui	x	x	0.337046	0.205354
224	571.079	2.80204	ui	x	x	-0.0179841	-0.010146
225	475.072	19.4174	ui	x	x	0.104114	0.0563522
226	629.146	27.6411	cyanidin-(coumaroyl)-3-O-glucoside (trans isomers) , chloride adduct	ac	x	-0.426291	-0.254852
227	621.034	18.2647	ui	x	x	0.155759	0.0929084
228	505.32	18.8191	delphinidin-(acetyl)-3-O-glucoside	ac	x	0.237818	0.0973241
229	563.152	14.4004	ui	x	x	0.447393	0.226406
230	637.145	2.83072	ui	x	x	-0.0778483	-0.0451057
231	514.992	23.2355	ui	x	x	0.331413	0.336653
232	357.421	6.69109	fragment of 443	fr	x	0.0700546	0.063015
233	521.059	12.4677	ui	x	x	-0.201378	-0.154853
234	548.936	18.1482	ui	x	x	0.323668	0.258344
235	311.688	2.90727	ui	x	x	-0.205792	-0.21698
236	409.714	2.8395	fragment of di-hexose derivative (439)	fr	x	0.198408	0.149117
237	379.095	5.41356	fragment of 645	fr	x	0.369123	0.58622
238	537.103	18.4287	ui	x	x	0.370919	0.596414
239	593.061	20.871	ui	x	x	-0.0542487	-0.0279048
241	927.154	20.2562	quercetin-3-O-glucoside , 2M-1 adduct	flav	x	-0.144212	-0.113307
242	519.283	25.6089	ui	x	x	-0.474539	-0.319925
243	309.724	37.2326	ui	x	x	0.000723267	0.00137775
244	498.734	25.6532	resveratrol dimer, formic adduct	st	x	-0.036105	-0.0232015
245	499.232	37.219	viniferin, formic adduct	st	x	-0.392262	-0.284492
246	395.086	5.79382	fragment of 645	fr	x	0.338295	0.264957
247	401.846	13.4706	fragment of ID 33	fr	x	-0.0670169	-0.0406259
248	591.035	17.2003	ui	x	x	-0.386304	-0.144685
249	593.142	12.9229	ui	x	x	0.0462495	0.0259364
250	467.828	16.8358	ui	x	x	0.369	0.472379
251	594.952	17.4509	ui	x	x	-0.179266	-0.154665
252	505.033	14.5445	ui	x	x	-0.117271	-0.0727269
254	519.021	17.3319	ui	x	x	0.134218	0.126242
255	352.651	6.86946	ui	x	x	0.181428	0.158181
256	161.533	2.5748	fragment of hexose (179)	fr	x	0.130603	0.191967
257	560.993	13.0861	ui	x	x	0.0116808	0.00654373
258	534.969	19.9215	ui	x	x	0.112122	0.142759
259	101.315	2.36839	fragment of hexose (179)	fr	x	0.237647	0.302597
260	532.906	15.9764	ui	x	x	0.296305	0.312479
261	609.152	3.23756	ui	x	x	0.0045761	0.00394762
263	557.661	24.1724	ui	x	x	-0.204014	-0.141947
264	973.068	5.34691	ui	x	x	-0.431354	-0.540178
265	363.736	3.32056	ui	x	x	0.0286847	0.0376334
266	119.038	2.38174	fragment of hexose (179)	fr	x	0.0988221	0.142617
267	498.46	10.358	ui	x	x	-0.0150024	-0.010144
268	477.618	2.72316	ui	x	x	0.128524	0.0713697
269	488.004	14.257	ui	x	x	-0.0274669	-0.0258968
270	643.301	28.6738	peonidin-(coumaroyl) 3-O-glucoside (cis isomer) , chloride adduct	ac	x	-0.436459	-0.382323
271	571.987	18.3051	ui	x	x	0.162996	0.145139
272	483.315	23.7442	ui	x	x	-0.149249	-0.0562249
273	539.017	2.35268	ui	x	x	0.0101005	0.00532486
274	467.134	19.6614	ui	x	x	-0.162957	-0.170747
275	430.14	14.5743	fragment of 465	fr	x	0.276811	0.147769
276	539.49	24.5145	ui	x	x	0.13896	0.0781998
277	471.889	19.9842	ui	x	x	0.122794	0.0836467
278	329.323	11.8345	fragment of 613 and 481	fr	x	-0.119807	-0.0890317
279	452.096	24.581	resveratrol or viniferin	st	x	-0.461712	-0.778632
281	555.196	25.9954	ui	x	x	0.2057	0.108365
282	522.87	19.2875	ui	x	x	0.395905	0.313302
283	607.014	16.3417	ui	x	x	0.0666223	0.02361
284	504.829	23.7605	ui	x	x	0.159477	0.110234
285	541.876	17.5276	ui	x	x	0.323988	0.232685
286	819.111	2.72084	ui	x	x	-0.529645	-0.353089
287	491.019	21.6696	ui	x	x	-0.333949	-0.140287
288	467.029	10.1332	ui	x	x	0.158442	0.142946
289	433.862	16.8045	ui	x	x	0.280016	0.306536
290	145.245	2.40893	ui	x	x	-0.113576	-0.111301
291	129.143	2.8602	fragment of hexose (179)	fr	x	0.162792	0.16902
292	460.831	2.39483	di hexose, sodium adduct	s	x	-0.181281	-0.162105
294	610.783	20.7285	ui	x	x	0.307351	0.103178
295	423.771	2.60464	ui	x	x	0.0966757	0.0578554
298	551.049	18.1735	malvidin-3-O-glucoside , derivative	ac	x	-0.248338	-0.219036
299	469.222	22.7583	ID 26 Na adduct	x	x	0.00577923	0.00278787
300	496.345	23.6362	ui	x	x	0.371535	0.394536
301	454.552	19.67	ui	x	x	-0.208642	-0.31698
302	598.815	15.2727	ui	x	x	0.513652	0.326678
303	516.852	21.958	ui	x	x	0.296218	0.392336
304	534.533	15.9267	ui	x	x	0.359281	0.338032
305	429.563	3.11096	ui	x	x	0.427673	0.287419
306	1177.37	5.31964	ui	x	x	0.0389798	0.0381415
307	419.28	6.39964	fragment of 481	fr	x	-0.204634	-0.21585
308	481.409	25.3443	ui	x	x	0.455871	0.307474
309	470.033	16.9885	ui	x	x	0.218767	0.204446
310	441.742	21.5683	ui	x	x	0.136366	0.111672
311	512.64	23.1351	ui	x	x	0.0724622	0.0371152
312	203.28	2.98696	ui	x	x	0.0196874	0.0150259
313	546.812	15.6105	ui	x	x	0.487775	0.253192
314	526.023	20.0799	ui	x	x	0.385031	0.483698
315	653.083	27.5057	ui (dimethoxy derivative)	x	x	-0.00955493	-0.00512779
316	611.019	16.2337	ui	x	x	0.0351202	0.0332635
317	425.845	19.2957	ui	x	x	-0.444234	-0.508764
318	591.592	2.69784	ui	x	x	0.197947	0.152016
319	295.509	2.55686	ui	x	x	0.174446	0.139989
320	895.15	14.4025	cyanidin-3-O-glucoside , 2M-1 adduct	ac	x	-0.485384	-0.788379
321	345.419	2.6243	ui	x	x	0.213483	0.101893
322	457.23	2.98449	ui	x	x	-0.214025	-0.211079
323	361.403	8.50133	coumaric acid hexoside, chloride adduct	hc	x	-0.311641	-0.227065
324	955.181	15.8156	petunidin-3-O-glucoside , 2M-1 adduct	ac	x	-0.31743	-0.400051
325	387.428	5.40917	ui	x	x	-0.0287087	-0.0290733
326	595.291	19.2854	ui	x	x	-0.522515	-0.39198
327	673.334	29.1444	malvidin-(coumaroyl)-3-O-glucoside (cis isomer) , chloride adduct	ac	x	-0.16414	-0.152794
328	533.112	2.40277	ui	x	x	-0.0132794	-0.00862567
329	497.63	36.4025	ui	x	x	0.0731694	0.0637702
330	470.233	19.6542	ui	x	x	-0.124394	-0.108854
331	1005.21	18.1656	malvidin-3-O-glucoside , 2M-1 + sodium adduct	ac	x	0.43867	0.319871
333	551.762	23.3616	ui	x	x	0.0379937	0.018493
334	1215.37	31.5391	peonidin-(coumaroyl)-3-O-glucoside (trans isomer) , 2M-1 adduct	ac	x	-0.345254	-0.279008
335	550.837	2.434	ui	x	x	0.16168	0.0747004
336	546.963	2.41218	ui	x	x	0.48957	0.249155
337	691.174	31.7037	peonidin-(coumaroyl)-3-O-glucoside (trans isomer) , adduct	ac	x	-0.0497104	-0.0283089
339	469.264	3.11635	fragment of ID 42	fr	x	-0.0186604	-0.0119381
341	349.234	2.59977	ui	x	x	0.11203	0.119762
342	435.817	2.59166	ui	x	x	0.274781	0.375468
343	671.425	44.3882	ui	x	x	0.258936	0.25403
344	626.918	17.5801	ui	x	x	0.47158	0.184496
345	593.014	18.6317	ui	x	x	-0.311213	-0.273288
346	484.029	34.7888	ui	x	x	-0.253032	-0.21901
347	275.274	2.80928	ui	x	x	0.48205	0.312804
348	455.19	2.55422	ui	x	x	0.536891	0.496646
349	415.159	8.26939	ui	x	x	0.419861	0.512965
350	533.581	12.4521	ui	x	x	0.123657	0.0935557
351	525.935	13.3366	ui	x	x	0.0151341	0.0118972
352	673.262	43.4101	ui	x	x	0.446333	0.511061
353	399.587	2.85777	ui	x	x	-0.0435234	-0.0236053
354	347.695	17.3951	fragment of tetrahydroxy-dimethoxyflavanone-O-glucoside	fr	x	-0.0803445	-0.0588132
356	568.944	19.532	ui	x	x	0.0211156	0.0182443
357	317.324	8.13247	fragment of 613 and 481	fr	x	0.390329	0.429295
358	547.512	13.2702	fragment of proanthocyanidin P2 type	fr	x	0.119347	0.0736865
359	427.528	19.0569	ui	x	x	-0.427453	-0.399691
360	559.181	19.8866	ui	x	x	0.213736	0.129929
361	482.889	2.92702	ui	x	x	0.0948891	0.0755522
363	503.205	2.43601	ui	x	x	0.474846	0.178466
364	431.793	27.5805	ui	x	x	-0.0212871	-0.0235413
365	511.429	30.4286	ui	x	x	0.332587	0.268711
366	305.477	5.96678	ui	x	x	-0.16698	-0.105527
367	577.067	24.0724	ui	x	x	0.0191329	0.0133786
368	452.913	5.44464	ui	x	x	-0.398901	-0.335338
369	143.4	2.45285	fragment of hexose (179)	fr	x	0.173727	0.254725
370	1475.56	18.0744	malvidin-3-O-glucoside , 3M-1 adduct	ac	x	-0.203155	-0.210134
372	321.411	2.77069	ui	x	x	-0.101277	-0.0979297
373	555.172	2.66996	ui	x	x	0.552543	0.518985
374	611.085	3.09623	procyanidin PPg type, hydrate	pr	x	-0.128554	-0.103494
375	165.29	2.3092	fragment of hexose (179)	fr	x	0.251029	0.272307
376	897.208	3.47788	ui	x	x	-0.284554	-0.428751
377	1017.19	17.6408	tetrahydroxy-dimethoxyflavanone-O-glucoside , 2M-1 adduct	flav	x	-0.243479	-0.374895
378	457.44	19.6021	cis-piceid , formic acid + sodium adduct	st	x	0.0813721	0.131293
379	522.998	21.3224	ui	x	x	0.377786	0.332537
380	610.81	28.445	ui	x	x	-0.254555	-0.193896
381	457.088	24.7298	trans-piceide, adduct	st	x	-0.423829	-0.644259
382	356.597	11.8834	fragment of 481	fr	x	-0.0795471	-0.0638832
383	545.12	24.096	ui	x	x	0.294056	0.225179
384	429.141	17.3174	ui	x	x	-0.0848391	-0.0564834
385	524.887	2.4884	ui	x	x	-0.156294	-0.111586
386	603.182	16.2789	ui	x	x	-0.11952	-0.0966846
387	725.374	44.1069	ui	x	x	0.399452	0.613674
389	359.01	2.59882	ui	x	x	0.355789	0.347855
392	612.884	2.93127	ui	x	x	0.462911	0.375321
393	511.288	34.6719	ui	x	x	0.307822	0.315908
394	1153.28	13.7627	procyanidin tetramers or dimers 2M-1 adduct	pr	x	0.0273548	0.0245069
395	945.267	17.1692	peonidin-3-O-glucoside , 2M-1 + sodium adduct	ac	x	-0.132768	-0.0445968
396	465.285	3.51719	ui	x	x	-0.0302204	-0.0205175
397	641.504	3.0789	ui	x	x	0.123358	0.104312
398	299.55	17.2504	fragment of tetrahydroxy-dimethoxyflavanone-O-glucoside	fr	x	-0.461738	-0.647191
399	491.113	5.17874	ui	x	x	-0.140043	-0.0821068
400	599.18	2.83248	ui	x	x	0.269278	0.22111
401	291.382	2.73711	ui	x	x	0.331043	0.205358
402	389.705	18.3047	cis-resveratrol-O-glucoside	st	x	-0.150289	-0.289421
403	647.171	17.5773	ui	x	x	-0.153754	-0.137987
404	492.924	2.75828	ui	x	x	0.12282	0.0995332
405	881.21	16.4344	ui	x	x	-0.26987	-0.393922
406	419.895	19.4018	fragment of 471 and 463	fr	x	0.133776	0.0862808
407	729.138	23.4365	ui	x	x	0.0440461	0.0558603
408	659.207	32.2861	malvidin-(coumaroyl)-3-O-glucoside (trans isomer) , sodium adduct	ac	x	0.473695	0.329727
409	477.997	30.94	ui	x	x	0.337974	0.340075
410	629.213	31.5891	ui	x	x	0.0622785	0.0428968
411	361.653	3.25737	ui	x	x	0.0641143	0.0675488
412	618.451	3.70479	ui	x	x	0.311045	0.596432
413	499.487	42.3121	viniferin, formic adduct	st	x	-0.100221	-0.0879494
415	317.663	23.8602	ui (myricetin derivative??)	x	x	0.100779	0.198814
416	446.196	17.3987	ui	x	x	-0.216178	-0.34417
417	1001.33	18.3959	malvidin-3-O-glucoside , 2M-1 adduct hydrate	ac	x	-0.0318465	-0.0331854
418	641.051	17.566	ui	x	x	-0.228734	-0.0812629
419	695.147	32.0594	ui	x	x	0.0585656	0.0375449
420	665.152	31.4249	ui	x	x	-0.0771945	-0.047851
422	466.313	27.7301	ui	x	x	-0.305301	-0.293788
423	781.279	18.592	malvidin-3-O-glucoside , adduct	ac	x	0.0269154	0.0272165
424	657.098	3.10128	ui	x	x	-0.228261	-0.267484
425	635.191	3.03159	ui	x	x	-0.272575	-0.121908
426	576.339	30.8564	ui	x	x	0.203001	0.165272
427	608.966	16.5504	ui	x	x	-0.141859	-0.0724554
428	329.589	18.1009	malvidin aglycone (fragment of malvidin-3-O-glucoside)	fr	x	-0.413341	-0.529428
429	844.138	15.7243	ui	x	x	-0.368497	-0.316148
430	721.169	32.4354	malvidin-(coumaroyl)-3-O-glucoside (trans isomer) , adduct	ac	x	-0.1223	-0.102255
431	333.906	12.2774	ui	x	x	-0.0547228	-0.0691743
432	670.152	31.4994	ui	x	x	0.0458758	0.0397413
433	560.92	2.51652	ui	x	x	0.361266	0.331311
434	661.313	25.7401	ui	x	x	0.104347	0.0652985
435	640.991	30.0812	ui	x	x	0.037235	0.027578
436	793.396	36.8139	ui	x	x	0.105475	0.0990654
437	489.679	42.1747	ID 457 chloride adduct	x	x	-0.21715	-0.201769
438	1275.4	32.2198	malvidin-(coumaroyl)-3-O-glucoside (trans isomer) , 2M-1 adduct	ac	x	0.193965	0.173376
439	419.475	25.5365	fragment of trans-piceide, formic adduct	fr	x	-0.438614	-0.449718
440	1385.44	17.1924	peonidin-3-O-glucoside , 3M-1 adduct	ac	x	-0.448655	-0.83886
441	733.119	15.9711	ui	x	x	-0.19109	-0.14352
444	626.963	2.80908	ui	x	x	-0.0858187	-0.0612357
445	489.612	25.4931	ID 279 chloride adduct	x	x	-0.24947	-0.173525
446	703.095	2.71802	ui	x	x	0.229227	0.187404
447	431.892	20.7078	ui	x	x	0.400827	0.279074
449	700.174	32.1864	ui	x	x	0.212034	0.208165
450	405.847	15.8184	fragment of 433	fr	x	-0.148881	-0.198195
451	1161.32	2.75773	ui	x	x	-0.520893	-0.335843
452	279.896	3.12556	ui	x	x	0.0270238	0.0205498
453	563.093	2.50101	ui	x	x	0.185764	0.171521
454	631.284	40.69	ui	x	x	0.0194687	0.0124992
455	655.923	27.7176	ui	x	x	0.172571	0.107456
456	977.157	19.9167	ui	x	x	-0.333293	-0.283868
457	454.152	41.7188	D-viniferin	st	x	-0.385386	-0.366899
458	659.248	29.4025	malvidin-(coumaroyl)-3-O-glucoside (cis isomer) , sodium adduct	ac	x	0.515166	0.474882
459	325.71	2.60568	ui	x	x	-0.114565	-0.0840885
460	259.448	2.73106	fragment of di-hexose derivative (439)	fr	x	0.16346	0.167297
462	667.026	5.19829	ui	x	x	0.476946	0.618449
463	289.332	2.77377	ui	x	x	0.0281526	0.0118567
465	632.732	5.40566	ui	x	x	-0.0479289	-0.0643111
466	539.321	4.6839	ui	x	x	0.132573	0.0862842
467	453.799	44.1534	ui	x	x	-0.389335	-0.367122
469	525.006	25.3234	ui	x	x	-0.17654	-0.140038
470	531.478	42.4375	ui	x	x	-0.163316	-0.151791
471	735.153	32.2601	malvidin-(coumaroyl)-3-O-glucoside (trans isomer) , adduct	ac	x	0.0927727	0.0705758
472	455.819	44.2955	ui	x	x	-0.210991	-0.276834
473	527.061	23.9741	ui	x	x	-0.00281422	-0.00213369
475	615.102	18.9575	ui	x	x	0.00407264	0.00332506
476	450.647	27.2983	ui	x	x	-0.085002	-0.0476695
477	711.139	3.45496	ui	x	x	0.357172	0.382324
478	941.152	20.1591	ID 277 2M-1 adduct	x	x	-0.381958	-0.360814
479	873.068	7.6258	ui	x	x	-0.253527	-0.304456
480	526.534	27.2046	ui	x	x	0.0472434	0.0547991
481	394.775	24.6111	fragment of 453 (resveratrol dimer)	fr	x	0.0623511	0.0892325
482	463.655	44.178	ui	x	x	-0.0732032	-0.0953862
483	517.593	5.74803	ui	x	x	0.0369203	0.0357751
484	595.541	42.9155	ui	x	x	0.0635443	0.0857238
486	419.283	12.631	fragment of 471 and 463	fr	x	0.131421	0.134447
487	625.051	13.3155	ui	x	x	-0.313307	-0.23989
488	245.606	2.69334	ui	x	x	0.364994	0.549249
489	223.212	2.64594	ui	x	x	0.299193	0.324288
491	927.104	13.0435	delphinidin-3-O-glucoside , 2M-1 adduct	ac	x	0.0439981	0.0763341
492	544.399	12.3821	ui	x	x	-0.127183	-0.150802
493	600.181	44.3526	ui	x	x	0.110003	0.124072
494	352.403	12.3341	ui	x	x	0.234799	0.246371
495	653.26	31.5399	ui	x	x	0.337785	0.588725
496	397.041	24.462	fragment of 453 (resveratrol dimer)	fr	x	-0.107634	-0.108652
498	421.406	40.1759	ui	x	x	-0.236663	-0.700094
500	423.588	40.1831	ui	x	x	-0.0634691	-0.084784
501	681.112	28.4058	ui	x	x	0.10031	0.0740979
502	243.632	19.4793	trans-piceatannol (fragment of trans-astringin)	fr	x	-0.357743	-0.311099
503	225.537	2.56728	fragment of di-hexose (341)	fr	x	0.387076	0.758127
504	882.902	16.797	ui	x	x	-0.486959	-0.646353
505	413.479	40.1119	ui	x	x	-0.215411	-0.511877
506	913.189	19.8044	proanthocyanidin P2 type derivative	x	x	-0.268186	-0.265221
507	558.837	41.2002	ui	x	x	0.033626	0.052822
508	728.525	16.3349	ui	x	x	0.0325147	0.0329797
509	453.714	31.3701	ui	x	x	-0.433381	-0.559173
510	403.766	35.442	ui	x	x	-0.429492	-0.398827
511	691.424	24.4951	ui	x	x	0.391605	0.385633
512	593.223	29.8069	ui	x	x	0.0513284	0.0312213
513	679.351	42.9257	resveratrol trimer	st	x	-0.480998	-0.297742
514	587.199	10.5344	ui	x	x	0.330354	0.277636
515	679.036	28.4247	ui	x	x	-0.32208	-0.214937
516	881.234	24.9235	ui	x	x	-0.145803	-0.182288
518	941.165	17.3638	peonidin-3-O-glucoside , 2M-1 adduct hydrate	ac	x	-0.287959	-0.252438
519	631.038	13.1601	ui	x	x	0.0921425	0.127444
520	227.455	24.9422	trans-resveratrol ,fragment of trans-resveratrol-O-glucoside	st	x	-0.533981	-1.20923
521	617.697	39.6073	fragment of resveratrol trimer	fr	x	0.0132123	0.0144263
522	715.16	43.3385	resveratrol trimer, chloride adduct	st	x	-0.349847	-0.260234
523	1017.29	21.1456	ui	x	x	-0.127099	-0.158986
524	677.323	40.6225	ui	x	x	-0.171915	-0.13422
525	683.07	32.062	ui	x	x	0.480168	0.962363
527	679.304	39.3521	resveratrol trimer	st	x	-0.419008	-0.362948
528	107.017	2.52745	fragment of hexose (179)	fr	x	0.134234	0.164333
529	1169.3	15.674	ui	x	x	-0.284866	-0.246142
531	227.376	18.5262	cis-resveratrol (fragment of cis-resveratrol-O glucoside)	fr	x	-0.470269	-0.87491
532	749.477	43.517	ui	x	x	-0.0547054	-0.0806502
534	62.4488	4.09208	ui	x	x	0.324458	0.641229
536	951.177	18.773	ui	x	x	-0.319542	-0.25884
537	725.359	41.4784	ui	x	x	0.318692	0.28235
538	715.299	39.4542	resveratrol trimer, chloride adduct	st	x	0.30648	0.227504
539	345.629	24.7467	ui	x	x	-0.0397473	-0.0478584
540	913.186	15.3527	ui	x	x	-0.345841	-0.379236
541	262.368	24.9001	ui	x	x	0.277823	0.613648
542	708.028	16.0625	ui	x	x	0.26514	0.525796
543	1087.54	2.90186	ui	x	x	-0.119854	-0.0737054
544	905.437	30.4459	resveratrol tetramer	st	x	-0.457789	-0.789151
545	933.153	18.5169	ui	x	x	0.334878	0.157111
546	779.209	19.0619	ui	x	x	-0.312502	-0.282571
548	895.009	23.4506	2M-1 adduct of 2 co-eluting compounds (ID 26)	x	x	-0.0240423	-0.0237189
549	789.139	9.87749	ui	x	x	-0.371959	-0.424616
550	905.382	36.9587	resveratrol tetramer	st	x	-0.554272	-0.732248
551	907.385	23.0913	ui	x	x	-0.270684	-0.165259
Y[AM]					Y[AM]	-0.97695	-1.4884
Y[PM]					Y[PM]	0.97695	1.4884

## Sheet: abbreviations
aa	aminoacid
ac	anthocyanin
flav	flavonoid
fr	fragment
hb	hydroxybenzoic acid
hc	hydroxycinnamic acid
oa	organic acid
pr	procyanidin
s	sugar
st	stilbene and viniverin
t	tannin
ui	unidentified
