# Supplementary material for: Towards a scientific interpretation of the terroir concept: plasticity of the grape berry metabolome
Source: BMC Plant Biol. 2015 Aug 7;15:191. doi: 10.1186/s12870-015-0584-4 (PMC4527360; doi:10.1186/s12870-015-0584-4)
Supplement: Additional file 12: Figure S2. — Heat map of the laccase gene family, showing transcriptional profiles. The heat map was generated with TMeV v4.8.1 using the average expression level of three replicates. Data were normalized based on the mean center genes/rows adjustment and Pearson’s correlation was chosen as a statistical metric. The legend indicates the enzyme class predicted by LacSubPred software as described by Weirick et al. [21]. (XLSX 27 kb) [file 12870_2015_584_MOESM12_ESM.xlsx]

## Sheet: 3 macrozones
ID	COMPOUND	CLASS	AUC ROC [95%]	t-test p-value	type
11	hexanoic acid	CARBOXYLIC ACID	[0.603 - 0.859]	0.00132582	<V
36	limonene	MONOTERPENE	[0.652 - 0.884]	0.000973927	<V
13	benzenacetaldehyde	BENZENE DERIVATIVE, ALDEHYDE	[0.633 - 0.870]	0.000196898	<V
15	phenylethyl alcohol	BENZENE DERIVATIVE, ALCOHOL	[0.717 - 0.928]	5.12992e-06	<V
38	2,6 octadien-1-ol, 3,7-dimethyl (geraniol)	MONOTERPENE	[0.716 - 0.935]	1.95366e-05	<V
37	geranic acid	MONOTERPENE	[0.631 - 0.870]	0.000940465	<V
8	xylene	BENZENE DERIVATIVE	[0.658 - 0.884]	0.00591848	>G
35	trans,alpha bergamotene	SESQUITERPENE	[0.814 - 0.968]	1.05098e-05	>G
40	beta gurjuniene	SESQUITERPENE	[0.725 - 0.941]	7.49719e-06	>G
41	guaia-3,7-diene	SESQUITERPENE	[0.762 - 0.964]	5.39855e-07	>G
51	epi-bicyclosesquiphellandrene	SESQUITERPENE	[0.753 - 0.940]	6.07116e-05	>G
34	epizonarene	SESQUITERPENE	[0.737 - 0.931]	1.34295e-05	>G
45	beta cadinene	SESQUITERPENE	[0.786 - 0.956]	3.68066e-05	>G
46	Bicyclo[4.4.0]dec-1-ene, 2-isopropyl-5-methyl-9-methylene-	SESQUITERPENE	[0.756 - 0.954]	4.34014e-05	>G
47	delta cadinene	SESQUITERPENE	[0.743 - 0.935]	0.000110585	>G
48	cis-calamenene	SESQUITERPENE	[0.658 - 0.919]	0.000972301	>G
50	alpha cadinene	SESQUITERPENE	[0.752 - 0.939]	4.48065e-05	>G
49	germacrene B	SESQUITERPENE	[0.787 - 0.968]	1.48253e-06	>G
9	n-hexanal	C6 ALDEHYDE	[0.640 - 0.875]	0.0157538	>G
12	benzyl alcohol	BENZENE DERIVATIVE, ALCOHOL	[0.862 - 0.989]	2.56549e-09	>G
29	acetic acid, phenyl methyl ester	ESTER	[0.876 - 0.992]	1.21085e-07	>G
16	benzyl acetate	ESTER	[0.824 - 0.992]	1.95374e-07	>G
23	methyl,2,5 dihydroxybenzoic acid	BENZENE DERIVATIVE	[0.802 - 0.999]	1.27133e-10	>G
5	2-hexenal	C6 ALDEHYDE	[0.613 - 0.867]	0.0189177	>G
20	2-ethylhexanoic acid	CARBOXYLIC ACID	[0.532 - 0.832]	0.0373474	>G
33	alpha ylangene	SESQUITERPENE	[0.711 - 0.918]	0.00038778	>G
32	beta bourbonene	SESQUITERPENE	[0.676 - 0.898]	0.0146642	>G
43	alloaromadendrene	SESQUITERPENE	[0.526 - 0.812]	0.00185618	>G
42	alpha amorphene	SESQUITERPENE	[0.557 - 0.830]	0.000283882	>G
52	alpha calacorene	SESQUITERPENE	[0.515 - 0.778]	0.0289112	>G

## Sheet: Lake Garda
Primary ID	COMPOUND	CLASS	VIP	marker	cov(tp,x)	cor(tp,x)
Y[ba]				Y[ba]	0.479697	0.960078
Y[cs]				Y[cs]	-0.479697	-0.960078
2	tetrahydro naphthalene	C13 NORISOPRENOID	0	>BA	0.00525874	0.704064
3	alpha ionene	C13 NORISOPRENOID	0	>BA	0.0054046	0.709515
5	2-hexenal	C6 ALDEHYDE	0	>BA	0.0735481	0.448442
11	hexanoic acid	CARBOXYLIC ACID	0	>BA	0.0112698	0.491698
33	alpha ylangene	SESQUITERPENE	0	>BA	0.0618323	0.522718
34	epizonarene	SESQUITERPENE	0	>BA	0.509011	0.657285
35	trans,alpha bergamotene	SESQUITERPENE	0	>BA	0.179374	0.649165
36	limonene	MONOTERPENE	0	>BA	0.0149432	0.4996
39	unidentified sesquiterpene 1	SESQUITERPENE	0	>BA	0.00433051	0.453157
41	guaia-3,7-diene	SESQUITERPENE	0	>BA	0.038762	0.676671
42	alpha amorphene	SESQUITERPENE	0	>BA	0.0416434	0.572461
45	beta cadinene	SESQUITERPENE	0	>BA	0.0792667	0.553689
46	Bicyclo[4.4.0]dec-1-ene, 2-isopropyl-5-methyl-9-methylene-	SESQUITERPENE	0	>BA	0.0432712	0.670259
47	delta cadinene	SESQUITERPENE	0	>BA	0.105913	0.590095
49	germacrene B	SESQUITERPENE	0	>BA	0.0298377	0.562169
50	alpha cadinene	SESQUITERPENE	0	>BA	0.0212982	0.543559
52	alpha calacorene	SESQUITERPENE	0	>BA	0.0177278	0.670437
13	benzenacetaldehyde	BENZENE DERIVATIVE, ALDEHYDE	0.456065	>BA	0.0184067	0.639709
56	alpha cubebene	SESQUITERPENE	0.198896	>CS	-0.0115207	-0.766998
54	delta-elemene	SESQUITERPENE	0.552129	>CS	-0.0393338	-0.75885
57	alpha cadinol	SESQUITERPENOID	2.10779	>CS	-0.0194709	-0.972146
6	hexanol	C6 ALCOHOL	0	x	0.0289821	0.280295
7	2-hexen-1-ol	C6 ALCOHOL	0	x	0.0323461	0.303754
8	xylene	BENZENE DERIVATIVE	0	x	0.00276256	0.339636
9	n-hexanal	C6 ALDEHYDE	0	x	0.0508542	0.215188
10	furfural	ALDEHYDE	0	x	-0.0211067	-0.109416
12	benzyl alcohol	BENZENE DERIVATIVE, ALCOHOL	0	x	0.000580956	0.00338114
15	phenylethyl alcohol	BENZENE DERIVATIVE, ALCOHOL	0	x	0.0111041	0.335655
16	benzyl acetate	ESTER	0	x	-0.00245856	-0.144031
18	butyl benzene	BENZENE DERIVATIVE	0	x	0.00198304	0.259381
19	pentyl benzene	BENZENE DERIVATIVE	0	x	0.00176927	0.225876
20	2-ethylhexanoic acid	CARBOXYLIC ACID	0	x	0.000941214	0.188254
21	vanillin	BENZENE DERIVATIVE	0	x	-0.000942856	-0.207915
22	benzoic acid	BENZENE DERIVATIVE	0	x	0.000814369	0.19632
23	methyl,2,5 dihydroxybenzoic acid	BENZENE DERIVATIVE	0	x	-0.0016851	-0.230536
24	furancarboxylic acid,methyl ester		0	x	-0.000751346	-0.039208
25	2,4-decadienal	ALDEHYDE	0	x	0.00060758	0.121442
29	acetic acid, phenyl methyl ester	ESTER	0	x	-0.00264517	-0.153807
30	nonanoic acid	CARBOXYLIC ACID	0	x	2.07063e-05	0.00445033
32	beta bourbonene	SESQUITERPENE	0	x	-0.0106841	-0.185918
37	geranic acid	MONOTERPENE	0	x	-0.0121723	-0.29034
38	2,6 octadien-1-ol, 3,7-dimethyl (geraniol)	MONOTERPENE	0	x	-0.0120786	-0.390284
40	beta gurjuniene	SESQUITERPENE	0	x	0.0173669	0.246904
43	alloaromadendrene	SESQUITERPENE	0	x	0.00601868	0.169987
44	germacrene D	SESQUITERPENE	0	x	-0.00377171	-0.282952
48	cis-calamenene	SESQUITERPENE	0	x	0.0205649	0.389214
51	epi-bicyclosesquiphellandrene	SESQUITERPENE	0	x	0.00988997	0.437093
55	para cimene	BENZENE DERIVATIVE	0	x	0.00226804	0.458513
14	nonanal	ALDEHYDE	0.069282	x	0.00473282	0.427462

## Sheet: Soave
Primary ID	COMPOUND	CLASS	VIP	marker	cov(tp,x)	cor(tp,x)
Y[am]		Y[am]		Y[am]	1.02095	0.97692
Y[pm]		Y[pm]		Y[pm]	-1.02095	-0.97692
12	benzyl alcohol	BENZENE DERIVATIVE, ALCOHOL	0.918356	>AM	0.218252	0.63046
16	benzyl acetate	ESTER	0.73566	>AM	0.0103009	0.539209
21	vanillin	BENZENE DERIVATIVE	1.42979	>AM	0.00660666	0.506994
29	acetic acid, phenyl methyl ester	ESTER	0.736908	>AM	0.0104376	0.540103
34	epizonarene	SESQUITERPENE	0.781759	>AM	0.280044	0.51404
35	trans,alpha bergamotene	SESQUITERPENE	0.969157	>AM	0.0299754	0.592442
40	beta gurjuniene	SESQUITERPENE	0	>AM	0.0592415	0.549638
41	guaia-3,7-diene	SESQUITERPENE	0.824234	>AM	0.0282743	0.583146
45	beta cadinene	SESQUITERPENE	0.823148	>AM	0.0607249	0.572918
46	Bicyclo[4.4.0]dec-1-ene, 2-isopropyl-5-methyl-9-methylene-	SESQUITERPENE	0.871178	>AM	0.0174769	0.554439
47	delta cadinene	SESQUITERPENE	0.827868	>AM	0.107515	0.551965
50	alpha cadinene	SESQUITERPENE	0.919294	>AM	0.0269014	0.60975
57	alpha cadinol	SESQUITERPENOID	1.80178	>PM	-0.00939231	-0.626553
2	tetrahydro naphthalene	C13 NORISOPRENOID	0	x	0.00531427	0.264486
3	alpha ionene	C13 NORISOPRENOID	0	x	0.00583543	0.262403
5	2-hexenal	C6 ALDEHYDE	0.73116	x	0.0586485	0.0782438
6	hexanol	C6 ALCOHOL	0.970672	x	-0.0304022	-0.119557
7	2-hexen-1-ol	C6 ALCOHOL	0.653301	x	0.00468552	0.111285
8	xylene	BENZENE DERIVATIVE	0	x	0.0162352	0.398157
9	n-hexanal	C6 ALDEHYDE	0	x	0.0142476	0.0139482
10	furfural	ALDEHYDE	0.973609	x	0.105579	0.291843
11	hexanoic acid	CARBOXYLIC ACID	0.842227	x	0.00150745	0.0326831
13	benzenacetaldehyde	BENZENE DERIVATIVE, ALDEHYDE	1.11197	x	-0.0110378	-0.1802
14	nonanal	ALDEHYDE	1.04614	x	0.0071923	0.349831
15	phenylethyl alcohol	BENZENE DERIVATIVE, ALCOHOL	1.50373	x	0.0195883	0.43618
18	butyl benzene	BENZENE DERIVATIVE	0.807337	x	0.0140062	0.364121
19	pentyl benzene	BENZENE DERIVATIVE	1.05705	x	0.0111493	0.423687
20	2-ethylhexanoic acid	CARBOXYLIC ACID	1.22337	x	0.00498644	0.447728
22	benzoic acid	BENZENE DERIVATIVE	0.724124	x	0.0020581	0.205312
24	furancarboxylic acid,methyl ester		0.923845	x	0.00965864	0.251905
25	2,4-decadienal	ALDEHYDE	0	x	0.00436211	0.333719
30	nonanoic acid	CARBOXYLIC ACID	1.0491	x	0.00524609	0.441644
32	beta bourbonene	SESQUITERPENE	0	x	0.112328	0.507906
33	alpha ylangene	SESQUITERPENE	0	x	0.0596043	0.26404
36	limonene	MONOTERPENE	0.802983	x	-0.0018669	-0.0649764
37	geranic acid	MONOTERPENE	0.810921	x	0.0273019	0.251421
38	2,6 octadien-1-ol, 3,7-dimethyl (geraniol)	MONOTERPENE	1.10579	x	-0.00574246	-0.0943147
48	cis-calamenene	SESQUITERPENE	0	x	0.0245182	0.46438
51	epi-bicyclosesquiphellandrene	SESQUITERPENE	0	x	0.0183673	0.497205
54	delta-elemene	SESQUITERPENE	1.10831	x	-0.00884697	-0.25682
55	para cimene	BENZENE DERIVATIVE	0.966543	x	0.00710193	0.555165
56	alpha cubebene	SESQUITERPENE	0	x	0.00097008	0.0454123
39	unidentified sesquiterpene 1	SESQUITERPENE	0	x	0	0
42	alpha amorphene	SESQUITERPENE	0	x	0.00414407	0.269207
52	alpha calacorene	SESQUITERPENE	0	x	0.00228625	0.230321
49	germacrene B	SESQUITERPENE	0	x	0.00199129	0.230321
44	germacrene D	SESQUITERPENE	0	x	0.0100944	0.423083
43	alloaromadendrene	SESQUITERPENE	0	x	0.0122476	0.417214
23	methyl,2,5 dihydroxybenzoic acid	BENZENE DERIVATIVE	0	x	-0.000252257	-0.140444

## Sheet: Valpolicella
Primary ID	COMPOUND	CLASS	VIP	markers	p(corr)[1]	p(corr)[2]
Y[bm]		Y[bm]		Y[bm]	0.781586	0.554198
Y[fa]		Y[fa]		Y[fa]	0.102613	-0.962481
Y[mn]		Y[mn]		Y[mn]	-0.8842	0.408283
36	limonene	MONOTERPENE	1.22414	<BM	-0.332938	-0.427095
8	xylene	BENZENE DERIVATIVE	1.14404	<FA	-0.046195	0.655009
55	para cimene	BENZENE DERIVATIVE	1.30783	<FA	0.087163	0.719602
56	alpha cubebene	SESQUITERPENE	1.40404	<FA	0.320792	0.820493
57	alpha cadinol	SESQUITERPENOID	0.691596	<FA	0.175035	0.53502
54	delta-elemene	SESQUITERPENE	1.32797	>BM	0.399731	0.691644
10	furfural	ALDEHYDE	0.831051	>FA	0.0587791	-0.394829
3	alpha ionene	C13 NORISOPRENOID	1.35183	>MN	-0.373412	0.401094
5	2-hexenal	C6 ALDEHYDE	1.18236	>MN	-0.438315	0.485403
9	n-hexanal	C6 ALDEHYDE	1.24223	>MN	-0.459912	0.485044
2	tetrahydro naphthalene	C13 NORISOPRENOID	0.891939	x	-0.211587	0.288414
6	hexanol	C6 ALCOHOL	0	x	0.121075	0.132958
7	2-hexen-1-ol	C6 ALCOHOL	0	x	-0.0689112	-0.11165
11	hexanoic acid	CARBOXYLIC ACID	0	x	-0.197222	0.0218689
12	benzyl alcohol	BENZENE DERIVATIVE, ALCOHOL	0	x	0.052996	-0.0849418
13	benzenacetaldehyde	BENZENE DERIVATIVE, ALDEHYDE	0.716432	x	-0.00154133	0.32227
14	nonanal	ALDEHYDE	1.06071	x	0.09261	0.200542
15	phenylethyl alcohol	BENZENE DERIVATIVE, ALCOHOL	1.19031	x	-0.177313	0.361744
16	benzyl acetate	ESTER	0.765089	x	-0.112014	-0.419802
18	butyl benzene	BENZENE DERIVATIVE	0.454738	x	0.376489	0.104229
19	pentyl benzene	BENZENE DERIVATIVE	0.377257	x	0.349699	0.0861922
20	2-ethylhexanoic acid	CARBOXYLIC ACID	0	x	0.0236696	-0.0118854
21	vanillin	BENZENE DERIVATIVE	0.874182	x	0.405136	-0.1191
22	benzoic acid	BENZENE DERIVATIVE	0	x	-0.13169	-0.0548735
23	methyl,2,5 dihydroxybenzoic acid	BENZENE DERIVATIVE	0	x	-0.0620293	-0.220182
24	furancarboxylic acid,methyl ester		0.665214	x	0.00894069	-0.340972
25	2,4-decadienal	ALDEHYDE	0.802956	x	-0.217106	-0.181445
29	acetic acid, phenyl methyl ester	ESTER	0.729151	x	-0.0770428	-0.394164
30	nonanoic acid	CARBOXYLIC ACID	0	x	0.04309	0.00720225
32	beta bourbonene	SESQUITERPENE	0	x	-0.210112	-0.208659
33	alpha ylangene	SESQUITERPENE	0	x	-0.121509	0.126794
34	epizonarene	SESQUITERPENE	0	x	-0.199226	0.164476
35	trans,alpha bergamotene	SESQUITERPENE	0	x	-0.115831	0.276449
37	geranic acid	MONOTERPENE	0	x	-0.0455288	0.0325152
38	2,6 octadien-1-ol, 3,7-dimethyl (geraniol)	MONOTERPENE	0.800947	x	0.234691	-0.126255
39	unidentified sesquiterpene 1	SESQUITERPENE	0	x	-0.0216199	0.211622
40	beta gurjuniene	SESQUITERPENE	0	x	-0.141024	0.0125175
41	guaia-3,7-diene	SESQUITERPENE	0	x	-0.176781	0.119144
42	alpha amorphene	SESQUITERPENE	0	x	-0.110056	0.207508
43	alloaromadendrene	SESQUITERPENE	0	x	-0.0857562	0.00927697
44	germacrene D	SESQUITERPENE	0	x	-0.184628	0.0996399
45	beta cadinene	SESQUITERPENE	0	x	-0.142106	0.302748
46	Bicyclo[4.4.0]dec-1-ene, 2-isopropyl-5-methyl-9-methylene-	SESQUITERPENE	0	x	-0.146571	0.288487
47	delta cadinene	SESQUITERPENE	0	x	-0.147859	0.202948
48	cis-calamenene	SESQUITERPENE	0	x	-0.119252	0.105708
49	germacrene B	SESQUITERPENE	0	x	-0.193769	0.238862
50	alpha cadinene	SESQUITERPENE	0	x	-0.141554	0.158409
51	epi-bicyclosesquiphellandrene	SESQUITERPENE	0	x	-0.132606	0.0641346
52	alpha calacorene	SESQUITERPENE	0	x	-0.0661632	0.3127

## Sheet: Abbreviations
G	Lake Garda
V	Valpolicella
S	Soave
