# Supplementary material for: Towards a scientific interpretation of the terroir concept: plasticity of the grape berry metabolome
Source: BMC Plant Biol. 2015 Aug 7;15:191. doi: 10.1186/s12870-015-0584-4 (PMC4527360; doi:10.1186/s12870-015-0584-4)
Supplement: Additional file 14: Table S10. — Transcript data sets related to non-volatile and volatile markers of the different vineyards according to the oCPLS2-DA method. Microarray fluorescence intensities were downloaded from Gene Expression Omnibus (GEO) using accession number GSE41633. Negative (<) and positive (>) markers for each vineyard are indicated. (XLSX 328 kb) [file 12870_2015_584_MOESM14_ESM.xlsx]

## Sheet: Non Volatile Dataset
Gene ID	Functional Annotation	MN061A	MN061B	MN061C	MN062A	MN062B	MN062C	MN063A	MN063B	MN063C	MN071A	MN071B	MN071C	MN072A	MN072B	MN072C	MN073A	MN073B	MN073C	MN081A	MN081B	MN081C	MN082A	MN082B	MN082C	MN083A	MN083B	MN083C	AM061A	AM061B	AM061C	AM062A	AM062B	AM062C	AM063A	AM063B	AM063C	AM071A	AM071B	AM071C	AM072A	AM072B	AM072C	AM073A	AM073B	AM073C	AM081A	AM081B	AM081C
VIT_13s0067g02870	chalcone isomerase 2 [Vitis vinifera] (VvCHI2)	6742.83	6543.6	6585.64	9209.86	10036.1	9286.97	6764.71	7284.1	7295.72	12649.8	9062.82	8010.91	8314.23	9253.41	9271.25	6822	9342.56	7662.32	8689.39	8834.27	7951.82	10794.8	9830.42	12407.4	6549.76	6028.56	6394.23	8588.5	6227.03	8223.79	7687.28	7074.77	5684.82	5932.68	4898.68	5875.57	3362.48	3268.9	2963.04	4992.58	5889.72	4541.33	4263.19	3772.81	4536.09	6950.33	7634.1	7120.36
VIT_00s1217g00010	3-deoxy-D-arabino-heptulosonate 7-phosphate synthase	5662.28	5967.38	5651.57	4656.03	4664.54	5275.54	4971.41	4936.42	4917.82	10603.4	7810.02	9602.74	4564.06	4610.21	3996.44	5161.12	5368.41	4534.33	5057.38	3172.75	4270.29	4796.32	4269.51	6000.18	3968.88	2867.94	2884.03	4914.32	4513.87	4492.94	4606.1	4497.65	3759.19	4116.59	4535.19	4507.33	6876.65	5874.16	6243.96	5733.44	6305.28	6762.79	8130.03	7868.49	8197.58	3811.91	3435.34	4115.36
VIT_05s0020g02030	shikimate dehydrogenase	3169.44	3453.73	3629.15	2634.88	2551.54	2775.71	3054.12	3015.41	3267.31	3899.7	3459.59	3210.21	3883.77	4146.33	4241.43	2650.56	3106.56	2507.96	3623.22	3883.56	3266.26	3039.91	3303.98	3308.6	3450.63	3350.71	3283.12	3590.05	3602.13	3858.4	3290.48	3171.94	2952.46	2897.93	2825.02	3112.71	2393.45	3076.7	2498.25	2832.12	2239.59	2438.36	1987.19	2439.04	1747.28	3292.98	3291.89	3089.08
VIT_07s0031g01600	shikimate kinase	8145.38	8473.86	8907.77	5145.52	5851.79	5387.52	3795	3328.4	4124.24	13751.8	15113.7	12796.2	7801.7	7746.21	8636.7	5917.33	5558.21	5305.32	4837.27	5440.36	6182.89	5616.73	5019.37	5640.14	2953.06	2773.19	3395.49	5583.61	5056.78	5639.51	2762.2	2553.41	2763.12	2628.65	2371.47	2315.16	5722.8	6186.28	4492.42	3938.82	3614.02	4052.82	3199.39	3204.33	3371.56	4369.4	4802.38	4400.55
VIT_04s0023g03820	3-dehydroquinate synthase	6539.73	5977.19	5983.77	4990.38	7084.2	7616.79	7963.77	7988.47	7336.59	4729.96	4650.13	3936.39	6414.43	5895.26	5668.32	6259.24	6435.32	6274.38	7349.02	8719.33	7580.78	7073.32	7239.58	7596.42	9299.36	9801.04	10030.3	7320.86	7658.35	7261.36	7862.59	8721.98	5584.23	7183.05	6489.66	6371.45	6269.93	6751.14	5866.54	6943.38	7097.04	7010.32	7306.42	6661.38	7221.65	8599.02	7666.65	7546.45
VIT_04s0008g02550	4-coumarate-CoA ligase	4881.99	4885.37	4893.93	4119.52	4011.58	4328.32	4597.48	4246.18	4139.36	3592.44	4423.27	3004.96	4256.34	4272.59	4266.97	3817.49	3813.08	3519.94	7647.82	5931.65	5470.57	4860.48	4453.92	4384.44	4535.25	4732.52	4294.39	5099.59	4613.24	4495.93	4335.35	4453.07	3275.93	3926.94	3841.74	4433.35	4015.79	4864.63	3594.01	4064.14	4166.28	3718.52	4387.81	4432.62	4347.2	6612.28	6058.5	6286.5
VIT_17s0000g07210	Flavonoid 3'-hydroxylase b (F3'Hb) [Vitis vinifera]	2692.1	2698.27	2394.33	3368.45	4949.11	3434.86	4012.39	5043.83	4765.49	5747.93	3912.77	4382.52	3365.31	3431.13	3344.4	3721.18	3928.52	4116.42	2719.05	2954.83	3855.21	4846.48	5414.74	4150.68	3724.19	3040.93	3703.66	2614.14	2934.82	3465.75	3702.26	3958.16	3435.75	5911.14	6170.95	5005.01	2962.86	2312.54	2566.38	3323.35	3439.51	3455.32	5028.45	4949.53	5137.81	3767.09	3896.02	3230.85
VIT_01s0010g00480	chorismate mutase	26.2605	30.0618	23.2307	25.342	30.5317	25.106	40.486	28.2039	45.3101	25.3787	29.4594	22.8816	24.4961	30.49	19.5585	18.8231	27.7301	27.4654	38.0122	23.0991	23.3502	22.4348	25.0296	33.0274	18.4027	20.329	30.9966	22.404	24.538	22.7167	39.8945	25.765	25.167	20.401	32.4329	20.8367	25.9292	22.0869	21.7154	30.7205	44.2032	39.5239	25.6488	30.3262	37.1708	28.694	28.8802	24.4451
VIT_16s0100g00900	Stilbene synthase (VvSTS20)	24.4424	29.9924	20.0481	19.2907	30.9549	19.3884	34.1899	20.5758	23.1087	21.1563	19.6121	24.8442	41.0158	18.5968	18.2711	21.9094	24.3586	18.5481	36.1944	25.2431	33.6924	32.3112	19.7652	20.2926	21.1099	19.3237	19.9851	26.8989	31.7515	28.7203	22.9708	20.5698	18.1	18.6067	23.0828	20.6188	42.1589	19.4423	22.6559	20.5399	18.3159	30.7982	19.5662	61.838	18.3023	29.6509	23.0811	23.827
VIT_10s0042g00880	Stilbene Synthase (VvSTS3)	17.807	20.6405	23.8428	24.153	15.5973	19.6175	18.5892	21.2077	28.2275	23.1563	48.6948	38.8901	21.2098	15.3841	16.7726	40.2176	20.4089	21.8981	30.1421	23.905	67.926	16.8791	25.5471	16.9836	29.5799	33.8264	43.1685	16.7278	22.8994	22.006	42.6112	29.0692	33.0237	22.2234	24.2689	37.3169	15.1727	16.8411	20.4416	15.8537	15.2986	15.1127	13.7921	17.5982	20.9231	17.9427	21.9321	26.1684
VIT_16s0100g01110	Stilbene synthase (VvSTS37)	23.7391	19.1909	19.8218	36.447	23.8222	44.8172	39.0757	48.8948	19.665	23.7283	32.9485	31.0874	16.8826	19.9428	17.5363	27.2856	19.5922	67.2926	15.9721	13.1404	16.1206	23.5381	16.9034	15.0746	44.5735	234.016	217.074	16.8501	19.8953	23.4655	89.0662	70.4449	115.34	33.1873	56.9874	64.7218	16.635	15.7913	16.4674	12.1406	17.9062	23.4502	36.8031	18.714	40.1887	16.9748	15.5756	38.0389
VIT_06s0004g02960	chorismate synthase 1	34.0245	35.5619	35.4179	65.367	72.9764	49.3418	45.971	51.7595	62.7877	54.8352	35.7172	45.9743	39.1499	49.8405	53.6722	41.1807	51.7266	62.0676	57.8111	51.8131	54.4486	31.0368	51.6924	60.973	48.9424	49.46	58.8932	40.673	43.6157	36.5747	42.4159	53.7012	72.7036	48.6708	51.6455	38.2177	84.6804	79.558	187.423	74.5568	54.5444	67.0975	35.1107	34.5922	82.4033	66.1871	41.1486	31.1334
VIT_16s0022g01070	chalcone synthase [Vitis vinifera]	44.8279	37.6309	35.9177	51.5214	38.7847	74.8537	27.245	70.978	71.6502	26.3017	56.1006	43.7784	20.7343	30.355	35.1213	49.5714	65.5425	84.092	128.537	41.1228	158.537	100.884	84.1426	37.6816	64.5991	182.292	192.011	42.0157	37.3823	50.1474	121.392	112.585	124.692	116.933	75.1577	37.3753	60.8358	34.5129	34.9193	20.9513	40.6687	51.1807	85.6399	29.4081	50.8552	45.7897	52.1619	50.718
VIT_16s0022g01020	chalcone synthase [Vitis vinifera]	45.1262	44.9789	32.1433	128.519	90.6301	101.449	128.257	182.411	167.736	25.6103	34.9987	26.6543	59.6174	31.6857	36.1941	126.558	117.577	89.2707	199.757	48.3037	208.331	241.176	197.575	84.7479	65.5462	47.0409	58.1923	74.7139	49.2018	81.313	110.907	72.569	50.5792	60.834	58.3541	39.8694	32.6107	21.1233	29.8955	48.9723	86.1182	100.421	61.0208	135.097	117.062	91.9476	117.904	102.655
VIT_16s0022g01190	chalcone synthase [Vitis vinifera]	57.0802	71.1621	37.1069	82.2405	89.9191	76.1936	115.453	130.598	65.3473	29.0083	34.1726	27.8697	50.5517	32.6314	33.0498	91.5048	112.851	98.8295	188.199	42.915	286.959	243.946	155.36	76.0729	34.2806	44.4314	63.2489	62.834	53.2962	84.3775	89.3368	63.8506	56.0241	69.5302	71.2927	32.2484	22.8315	16.2944	80.9328	83.932	156.694	168.494	64.8606	92.993	156.703	66.4307	75.2587	96.5624
VIT_16s0022g01540	Flavonoid 3',5'-hydroxylase	27.6004	24.7163	17.172	19.5672	20.4765	23.48	27.5156	25.7041	27.7543	20.6614	22.4658	21.8683	30.3816	17.2792	22.5141	22.483	26	21.9701	23.4413	22.6341	31.9708	23.4511	21.8801	20.0078	23.8299	22.6706	20.1409	17.996	20.9054	24.1414	24.0741	19.9463	21.2317	21.6358	17.8988	24.4806	34.4654	50.0207	23.9697	34.4162	26.8433	29.713	39.8751	25.7998	25.9892	16.8648	20.2212	24.2038
VIT_16s0022g01510	flavonoid 3',5'-hydroxylase -like protein	33.0614	29.9744	36.4917	41.1348	37.0655	33.9171	62.6138	40.8925	58.4067	43.6142	48.7531	41.4092	53.532	37.2618	53.8297	29.1665	49.3283	37.3945	52.7184	59.9948	77.6716	41.8117	46.4942	57.2008	55.9333	81.7942	52.0041	47.5455	56.6688	26.3502	44.2977	42.9574	40.3841	41.1585	43.7922	41.963	33.4993	71.552	32.4515	57.7159	41.5679	40.634	53.9253	56.8096	32.3624	25.2918	56.0887	40.9617
VIT_16s0022g01500	flavonoid 3',5'-hydroxylase -like protein	29.0787	58.1377	39.8785	45.8083	37.8141	52.8973	76.6864	45.5619	40.081	40.0123	42.913	37.5497	32.8611	31.7402	39.1587	41.1449	46.7827	32.4778	90.743	49.4784	69.0858	35.3013	46.7643	55.1055	47.4106	38.7155	40.6833	36.9754	48.3435	41.8267	47.3393	38.1164	34.9754	39.5492	42.4359	41.1033	32.3354	95.707	53.2702	71.1108	46.7308	95.3015	42.5699	85.7279	78.3487	40.2511	47.6529	74.9376
VIT_06s0009g03140	flavonoid 3',5'-hydroxylase o (F3'5'Ho) [Vitis vinifera]	24.5799	28.6049	28.4844	28.7921	44.5281	27.4838	21.7222	32.4985	36.3899	33.4093	33.6099	27.8023	33.9739	71.9057	31.6595	64.0453	48.6459	48.0153	26.125	32.0312	36.4636	44.0165	60.264	42.9202	32.5193	32.4699	62.6573	26.7531	32.033	32.0321	32.8155	34.0341	29.3103	76.9696	44.3411	40.2454	42.7722	19.4174	48.9076	30.3654	56.1098	27.4374	50.6183	32.2612	97.5674	40.0319	24.7215	46.0458
VIT_19s0093g00320	Glutathione S-transferase (VvGST1)	40.7937	40.3377	46.621	41.0102	38.0219	56.6077	63.4878	67.5374	62.2424	47.087	51.7162	46.3263	31.8388	42.7246	75.3028	33.4039	23.3338	42.6389	29.7545	44.4727	39.6687	51.87	49.5448	42.9741	127.848	90.5467	74.7336	44.3341	36.6216	37.1135	59.9953	64.2608	68.599	56.8326	54.2524	50.4596	40.0352	30.8608	37.2477	25.3607	30.3769	40.2756	37.9046	27.309	29.6855	36.5761	37.1168	43.6843
VIT_19s0093g00370	Glutathione S-transferase 22 GSTU22	73.4649	68.0752	81.3162	77.3617	51.487	82.3284	67.3273	59.9989	87.5078	149.252	123.196	151.249	94.5663	113.673	96.3454	69.7536	71.3929	60.2836	51.7733	65.3046	108.477	61.7555	79.0503	72.8787	83.4118	85.6352	83.6395	141.977	119.935	123.213	117.56	106.139	125.308	81.5357	72.5804	71.362	54.1463	39.7134	81.5535	80.9515	52.7963	41.4894	40.6071	52.142	98.1642	82.4643	80.9645	58.4334
VIT_04s0079g00360	Glutathione S-transferase 25 GSTU25	29.6438	23.8285	28.9809	27.6457	63.3947	62.7093	43.9295	40.4141	41.0721	30.5494	30.7283	27.791	31.2667	32.473	22.7761	46.8117	31.9368	44.8627	57.8136	36.7615	55.2145	37.6857	33.9722	33.2055	31.8869	31.0598	28.7045	34.8778	31.2101	36.9281	30.476	39.4312	27.2213	39.9244	27.2094	27.3905	21.6661	19.239	68.0461	28.9572	42.6983	30.7488	29.2871	38.8844	47.0717	28.5544	23.3641	36.1683
VIT_19s0093g00260	Glutathione S-transferase 25 GSTU25	42.4609	26.9985	62.5378	40.0925	55.4826	56.0842	33.8216	49.6715	42.9092	66.9706	33.3678	63.4063	33.2748	51.1794	65.6835	50.7685	34.2514	62.2552	56.7834	43.4021	57.0081	36.415	71.2894	46.199	63.1472	158.537	78.3936	41.3812	44.2363	59.7928	43.7542	45.7855	67.2166	82.6826	96.0193	86.2863	28.9026	20.249	37.6536	32.8246	35.3005	34.5487	42.0151	27.2668	77.6848	68.5783	42.8253	58.8111
VIT_19s0015g02690	Glutathione S-transferase 25 GSTU25	55.1859	51.4559	48.2206	61.8628	45.8315	53.1145	53.5026	37.6346	77.1961	160.431	70.9503	93.301	72.0424	106.804	89.8082	75.4875	69.6903	75.2364	28.3437	44.7013	44.1195	59.5622	57.2413	58.137	50.4737	81.9152	60.4664	71.2396	76.0441	72.8707	65.7805	69.8849	90.5764	96.0728	115.288	60.1182	30.1119	45.8852	33.5335	26.4969	28.2172	65.5831	32.9977	18.5879	73.0051	51.2798	49.6524	46.1346
VIT_19s0093g00390	Glutathione S-transferase 25 GSTU25	61.0531	58.1385	52.5052	53.432	62.5592	87.9291	76.403	103.764	82.2975	98.3296	73.089	71.7937	52.3451	55.0908	52.8139	45.064	41.85	38.9908	198.416	114.289	129.805	59.1474	84.219	60.5205	146.86	235.44	240.964	52.3058	62.1452	80.3285	84.0314	88.4391	130.653	70.7002	83.8604	58.4756	47.5809	109.852	73.9754	87.418	59.792	46.6409	41.0707	43.6722	38.3898	57.9292	87.4858	64.4469
VIT_08s0040g00920	Glutathione S-transferase 25 GSTU7	36.3944	28.9492	31.0472	22.039	25.2429	43.8109	59.2057	38.0357	70.0782	26.1148	35.7216	32.0505	34.3796	25.6328	31.6718	55.2119	32.6432	22.4604	60.1313	46.095	37.1084	28.3933	40.9124	40.0432	168.008	126.694	70.8049	23.8895	26.1923	32.5698	34.8291	32.9279	52.0354	29.6993	54.5945	38.3659	31.866	45.8823	24.9685	31.2937	18.8491	28.4714	36.9413	31.0236	19.4873	44.5716	40.7665	23.7396
VIT_07s0005g04870	Glutathione S-transferase 25 GSTU7	37.6427	25.9184	28.3742	56.5491	65.7975	63.8032	73.1061	64.3361	60.4321	31.904	24.7585	32.2885	48.8959	43.9135	36.182	52.0882	50.6072	35.4291	39.6239	50.0855	35.0779	49.3573	46.7617	53.344	42.5221	54.317	56.2582	31.567	38.5201	25.6591	83.7563	60.5708	39.2623	32.1715	45.7417	79.892	32.7163	58.7325	34.5644	73.6321	76.233	73.3464	51.7046	62.9225	49.0641	66.6853	86.0715	58.2505
VIT_18s0072g00320	Glutathione S-transferase 25 GSTU7	30.3138	23.175	22.802	26.5535	24.7612	21.5958	19.2875	26.4895	31.7978	20.9328	24.6199	23.582	26.8073	31.3602	24.2874	29.3042	20.0269	38.037	32.3928	29.4542	29.2512	32.4529	24.3896	23.5156	20.2144	21.5551	23.3229	25.2537	20.8088	30.2509	23.8788	34.2028	21.2369	75.8069	26.0677	17.5775	36.4718	27.2179	31.8632	25.2598	27.2	22.5149	26.1855	19.2856	27.3353	26.5504	27.4953	23.8107
VIT_01s0026g01380	glutathione S-transferase 29 GSTU18	271.02	237.903	247.828	619.116	387.786	433.129	150.155	130.079	130.959	89.6863	148.86	98.9657	248.783	285.114	315.167	484.353	423.347	357.87	44.9229	84.6776	51.7054	1373.52	859.259	618.45	49.32	87.9465	101.092	1102.52	646.223	946.505	169.498	139.039	94.6106	61.003	150.18	151.262	115.385	184.461	218.163	291.476	266.549	296.737	54.8989	49.1123	58.4066	567.712	662.229	257.598
VIT_17s0000g02940	Glutathione S-transferase 8 GSTU8	36.2324	45.6757	27.3108	41.6331	52.313	29.868	38.8206	48.4928	45.5436	32.4352	27.7912	32.0136	44.669	37.2579	38.6233	47.3321	49.6357	37.6477	38.6575	35.0371	71.6144	36.5984	30.1276	23.2445	50.3965	74.3315	47.2631	40.473	43.9771	33.6992	48.3381	49.6195	67.0096	43.3499	76.8395	67.1215	31.525	30.0861	26.3409	34.553	26.0627	26.6275	36.6597	43.4284	31.8272	46.7671	46.4069	39.3489
VIT_05s0051g00110	Glutathione S-transferase 8 GSTU8	53.9822	63.5916	53.6104	42.4887	48.4141	40.4254	44.3717	39.3877	53.7263	44.8273	48.0876	46.1048	54.4328	41.6136	71.0434	71.5048	33.2481	58.8631	69.5377	75.7459	55.7833	59.438	66.0896	51.9151	45.014	69.6342	56.2048	58.8607	50.7901	42.5582	53.7562	45.6438	43.292	37.941	41.984	29.1196	48.3352	45.2876	74.4529	60.7894	34.5481	45.6675	123.262	83.563	73.1444	85.98	69.9145	61.3999
VIT_08s0007g01400	Glutathione S-transferase 8 GSTU8	53.438	31.2255	34.5875	37.7189	50.0082	59.2211	63.822	82.8873	80.9047	77.6004	62.2876	55.3129	39.8653	81.642	47.9198	74.0168	43.6811	90.5678	69.0769	43.1071	87.2361	79.7813	39.4586	47.5095	49.4727	47.6303	49.5607	57.238	45.1201	49.3245	49.4352	47.0455	39.6563	104.051	40.408	60.2237	38.8608	28.8506	43.178	19.8178	37.2595	27.4979	34.8926	16.7372	141.979	43.6397	48.1659	54.4411
VIT_17s0000g06140	glutathione S-transferase 9 GSTU9	41.2064	28.9029	39.4265	27.5633	20.135	19.121	19.9587	19.6162	22.9347	19.6023	23.01	25.3484	19.5841	22.3722	24.2195	26.1679	19.279	19.3665	127.824	37.2038	125.443	17.7068	28.103	34.2859	34.697	32.8453	25.3303	28.6672	36.3469	38.0307	24.4231	19.0791	24.8642	29.0279	31.6369	26.2811	20.5857	17.9731	25.8107	31.8377	30.9987	21.5711	30.5957	24.4865	34.7348	24.6774	26.9845	18.9134
VIT_17s0000g06130	glutathione S-transferase 9 GSTU9	42.9204	30.0833	31.6435	20.8077	37.6192	41.9813	36.7079	45.5232	36.1055	27.6436	37.9097	23.0603	36.7303	34.9807	48.3605	39.8409	29.5461	37.5376	142.787	63.9546	96.0394	29.3723	59.718	45.4111	53.4944	45.2872	53.0168	28.7124	31.6905	43.757	30.8605	30.5204	30.2717	31.3246	30.7472	22.8879	36.4848	30.1232	72.9971	27.4699	37.5043	52.7084	44.6089	26.0581	36.7576	28.0721	45.0036	45.4771
VIT_17s0000g06150	glutathione S-transferase 9 GSTU9	41.1098	46.3007	30.0346	36.8136	22.5899	30.0463	31.0028	38.9562	22.3231	41.8602	32.1016	39.9914	37.4026	31.1089	25.3683	18.0429	31.0811	19.705	111.145	59.5492	99.0937	40.5566	59.0121	68.9729	35.1427	44.8293	60.3662	33.0843	38.6145	42.6309	33.9945	25.8037	36.0908	33.5939	33.4948	40.2243	27.307	52.7612	25.6446	75.3186	33.3473	45.6473	25.7106	35.6229	23.9052	33.584	32.9763	27.8657
VIT_17s0000g06120	glutathione S-transferase 9 GSTU9	15.5078	25.6423	20.2487	27.8093	26.8795	26.3464	22.0354	32.9277	20.4792	19.7689	26.8348	31.4223	33.1916	18.2885	27.1651	22.4868	20.9613	19.7868	16.5358	21.579	20.2301	26.6756	22.9037	23.2838	21.0203	29.8569	21.6604	20.0742	28.2994	22.8341	27.9941	24.4714	29.8481	18.3863	18.9204	53.0677	22.6436	22.9451	18.8826	19.0348	25.2966	65.2335	17.2245	36.875	23.2773	18.3419	19.0554	26.7594
VIT_05s0051g00310	glutathione S-transferase 9 GSTU9	21.1346	28.3752	24.7167	30.9848	19.7545	20.9939	21.3027	21.9034	17.9811	25.3514	24.7474	17.7114	19.9825	18.67	32.3931	16.7286	32.0467	21.7542	25.0419	22.341	19.8117	42.6967	22.6895	26.712	25.4538	33.8593	23.2384	26.3828	17.3934	18.759	24.7724	33.6927	23.1026	46.7145	26.6091	41.4289	39.4231	33.9454	37.7305	19.6241	22.1568	30.7939	47.5919	26.4512	20.3139	22.943	24.4061	30.0763
VIT_19s0093g00290	Glutathione S-transferase GSTU25	56.0639	61.6344	57.18	76.4156	84.4028	46.2499	64.3934	64.2844	63.2025	136.244	67.2611	81.1884	113.998	106.524	71.5414	102.366	67.9077	87.947	45.6633	40.1781	50.0385	56.006	92.5469	45.3383	59.3397	173.802	108.459	129.125	135.156	124.957	109.692	123.356	150.522	166.399	206.451	164.679	35.8943	31.7645	54.1317	32.8776	72.6027	57.0676	72.6559	41.4865	147.782	47.3663	58.759	42.7331
VIT_19s0015g02830	Glutathione S-transferase GSTU25	26.6251	25.0639	29.5293	41.5984	50.3998	42.7768	27.6156	33.3911	25.5397	35.4609	30.5077	32.8133	34.2202	34.1466	31.1186	38.6517	44.574	48.0027	25.9454	28.1242	30.0004	24.6476	22.9157	25.6106	26.6399	22.5208	27.5081	24.3113	25.9613	25.5017	29.6709	26.3986	24.7535	23.9794	30.4607	25.2146	24.0249	29.7269	38.4195	26.4519	30.2581	56.843	44.4777	37.5045	54.5473	32.0337	32.863	29.1205
VIT_05s0051g00320	Glutathione S-transferase GSTU5	21.8934	24.9782	21.9345	20.1437	27.7461	27.5904	35.0212	28.3198	29.9279	33.6914	25.4504	42.3009	37.6995	25.8178	30.228	31.3198	48.1782	19.0862	24.6345	23.0164	22.8049	36.2439	23.1913	22.7051	24.2616	31.1549	26.0026	32.3998	40.4065	30.0804	47.5119	32.7203	47.4608	31.7521	34.8206	19.2612	25.3349	40.2554	94.3671	25.1091	23.5532	24.5526	37.7013	56.4166	21.5941	25.9413	18.9689	16.8662
VIT_01s0011g01890	Glutathione S-transferase, C-terminal	39.3254	53.7498	43.6408	52.4341	34.4997	55.9716	29.1132	45.3428	32.6175	52.9582	43.4397	51.9549	62.6477	85.1574	37.3391	33.1718	47.2733	51.6496	69.1043	37.3059	36.5533	62.9723	38.3059	39.1441	31.3194	36.1541	48.4366	66.5221	55.4043	50.5638	30.0663	32.8111	31.2323	35.7204	55.4775	38.9614	37.6237	36.7785	53.1984	65.7892	83.261	39.5979	45.1936	52.8342	81.355	42.7191	36.1434	48.0474
VIT_10s0042g00850	Stilbene Synthase (VvSTS1)	17.2227	22.6129	18.9426	114.903	79.8593	203.718	181.62	221.605	149.132	163.299	202.039	376.342	40.2176	112.747	53.0485	212.583	170.211	292.669	19.1712	25.13	26.1448	64.4856	71.1059	45.7557	279.885	798.666	903.948	84.7124	48.2083	69.1016	682.331	672.902	912.241	706.65	995.936	586.284	75.9841	29.8157	22.2955	37.753	57.3132	29.6995	100.507	21.9676	216.648	73.6715	69.7498	149.908
VIT_16s0100g00800	Stilbene synthase (VvSTS12)	308.715	294.434	278.287	2491.5	1542.2	4203.44	3593.95	3627.8	3640.79	1000.14	2845.21	2493.78	529.072	796.056	893.476	2095.9	834.167	2319.54	717.666	518.872	829.307	1584.26	961.317	765.464	7172.29	8769.5	10755.2	337.067	229.047	497.738	4060.84	3998.17	5184.53	3459.35	3811.88	3453.25	981.056	465.783	685.426	492.688	677.651	830.427	793.764	332.548	1630.03	1105.76	981.25	3141.47
VIT_16s0100g00830	Stilbene synthase (VvSTS15)	217.267	321.944	201.336	2930.24	1893.27	5470.15	4774.58	7034.9	4916.95	729.956	1819.76	1432.82	416.778	839.842	829.176	3578.53	1346.27	3940.73	405.826	314.667	507.603	2515.59	1057.38	661.886	7249.8	11838.6	12076.2	430.251	230.854	627.324	6648.55	7195.78	9879.73	6135.41	7886.88	8178.96	355.209	319.091	226.159	528.781	532.085	584.434	910.169	355.725	1813.88	754.568	666.673	3720.68
VIT_16s0100g00840	Stilbene synthase (VvSTS16)	297.228	308.288	222.181	2693.57	1616.92	4803.26	3897.45	5005.85	4106.21	637.106	2561.66	2139.32	555.558	717.686	1032.35	1971.83	660.633	2408.24	1223.37	470.833	1008.22	1624.42	854.583	747.404	8352.1	9987.15	12189.8	296.362	230.509	532.633	5168.59	5010.62	6778.49	3497.75	3593.05	3972.56	788.134	383.837	352.666	549.601	447.781	626.4	480.097	306.571	1375.29	831.85	897.555	3170.04
VIT_16s0100g00850	Stilbene synthase (VvSTS17)	313.714	346.985	280.204	2845.73	2159.44	5045.82	4134.75	5287.43	4211.27	1649.09	5035.12	4737.37	778.025	1416.62	1358.25	3231.04	1437.29	3640.5	361.86	500.138	846.168	2077.59	1535.6	946.072	7153.42	10668.5	10427.4	512.051	361.176	911.21	8914.96	8707.45	10738.4	7430.74	9455.34	9113.07	896.758	362.246	443.075	470.552	677.939	850.737	740.838	481.81	2272.66	973.823	1200.35	3756.24
VIT_16s0100g01000	Stilbene synthase (VvSTS28)	69.165	91.9155	63.4264	642.372	314.596	987.416	979.591	1265.41	982.933	173.014	458.908	489.215	132.153	108.245	116.001	730.2	250.18	732.057	145.901	93.7819	493.222	214.366	139.285	52.3632	2708.47	2579.88	3532.64	86.954	94.9445	205.45	1838.24	2107.79	2179.04	814.487	1468.85	1435.71	125.891	18.149	49.3525	29.4571	69.3174	50.7148	73.9058	25.0143	234.756	146.104	153.536	638.514
VIT_16s0100g01140	Stilbene synthase (VvSTS42)	37.9314	46.8475	38.2831	320.349	175.399	567.931	448.9	593.925	479.469	135.798	408.149	244.506	54.6074	69.7053	43.317	427.6	180.756	420.74	45.8813	38.733	51.3691	208.829	59.332	55.22	953.814	2059.27	2327.42	57.726	50.1657	65.4461	844.613	925.667	913.812	478.502	612.348	695.688	30.5903	53.0532	15.1275	24.9906	15.9908	23.3251	24.8956	19.8254	37.9714	64.2374	40.7231	231.741
VIT_16s0100g01190	Stilbene synthase (VvSTS47)	15.2537	18.2656	15.2178	32.82	20.9332	76.198	26.9648	106.332	60.2025	34.7064	69.1907	49.7829	23.1826	16.2149	18.9264	54.0828	31.4495	42.4969	12.8885	16.8844	14.4976	29.2603	12.7434	12.6027	166.515	545.795	611.979	14.3398	16.1848	16.8355	151.053	127.769	182.434	85.0445	216.484	219.846	16.2626	19.9078	15.5012	13.9355	14.293	30.6253	12.5654	18.5941	18.199	17.8443	12.2214	25.4818
VIT_07s0005g03340	VvMYB14	935.791	791.421	696.127	2497.93	1701.98	2737.99	2487.6	3239.69	1822.69	1384.75	2172.17	1607.96	461.178	525.239	574.235	1847.6	1012.66	1849.23	594.19	400.785	224.24	2444.03	606.227	744.918	1985.21	2315.21	2125.82	899.75	558.132	863.976	2593.13	2649.53	2727.9	1176.92	1880.4	2064.43	564.751	596.522	398.257	279.157	180.087	391.112	378.848	221.74	499.605	2966.2	2554.81	3013.87
VIT_15s0048g00360	5-enolpyruvylshikimate 3-phosphate synthase	525.943	640.92	508.806	651.632	635.545	667.538	574.175	627.919	614.781	551.818	382.553	451.413	547.77	427.066	325.471	718.244	604.382	632.151	225.291	373.849	267.435	592.949	499.486	647.98	596.191	654.113	775.297	798.888	737.753	780.839	824.815	839.783	512.939	568.949	571.158	583.083	523.317	236.777	658.361	456.679	675.538	359.655	749.675	627.652	809.578	357.676	385.137	426.849
VIT_14s0068g01460	shikimate kinase	1671.85	1767.57	1770.39	1126.35	1386.11	1338.34	1361.46	1370.24	1387.75	1827.88	1938.64	1694.15	1161.88	1219.45	1152.15	987.211	1056.45	1055.06	2369.09	1969.58	2237.75	1321.69	1453.39	1346.01	1575.84	1361.6	1390.37	1395.43	1269.89	1325.39	1090.24	1237.79	986.268	1610.4	1284.23	2120.9	1012.8	1195.53	1081.64	732.765	835.611	973.451	1262.13	1021.61	953.002	1303.59	1017.07	1115.48
VIT_16s0022g01000	chalcone synthase [Vitis vinifera]	152.276	172.537	89.0757	263.03	276.447	232.976	301.417	240.276	323.922	71.2312	135.747	102.215	133.159	113.968	161.118	353.438	331.633	231.963	730.609	228.987	1030.05	625.076	574.792	300.521	181.816	166.101	262.631	168.451	181.645	238.789	263.139	168.002	191.377	187.906	294.487	149.577	85.3765	75.8157	105.856	339.589	276.168	347.281	310.596	368.538	261.524	255.392	288.5	269.808
VIT_16s0022g01140	chalcone synthase [Vitis vinifera]	55.5032	49.5149	35.6427	88.2404	68.7168	80.118	93.8273	129.666	100.603	25.9385	31.1611	28.7214	80.2005	34.5103	26.9013	91.2399	111.076	97.474	158.086	43.9975	240.943	239.957	172.353	76.2303	55.4821	39.8055	67.9782	74.0115	52.2908	94.2245	113.767	57.2099	85.312	53.8741	76.3739	46.5751	26.3607	27.0752	24.2146	142.618	73.6884	135.389	45.4306	118.539	45.605	65.8969	92.2157	97.9997
VIT_05s0094g01180	Flavonoid 3',5'-hydroxylase	102.996	88.0986	124.615	86.6318	126.947	113.286	153.271	113.502	93.2544	143.541	124.268	145.253	118.916	185.041	90.005	96.3358	83.6513	104.098	212.692	193.044	184.606	121.637	233.276	289.139	229.594	284.926	226.374	181.423	188.836	166.812	153.545	161.361	170.229	336.002	334.674	365.457	131.117	161.65	143.555	146.118	167.788	151.566	156.713	161.244	182.825	146.763	149.194	130.7
VIT_17s0000g07200	Flavonoid 3'-hydroxylase a (F3'Ha) [Vitis vinifera]	478.703	389.839	321.81	411.605	559.648	488.116	462.178	379.659	503.832	452.207	351.017	381.521	338.727	251.816	276.738	437.583	367.89	334.091	540.117	395.859	503.088	526.49	487.912	462.156	418.435	386.431	406.812	350.814	312.55	390.977	319.621	426.011	284.069	567.362	436.347	359.868	440.642	266.316	355.222	469.94	408.627	406.23	525.671	400.454	540.145	414.663	297.918	304.012
VIT_07s0031g00100	flavonol synthase	1150.18	1331.51	1392.71	1517.07	1531.11	1312.18	1295.56	1126.06	1094.96	1010.13	1115.09	714.397	1203.35	876.766	880.403	1121.74	1051.1	959.259	1126.69	765.054	703.758	1728.53	1212.98	1333.55	958.942	602.709	731.884	1449.66	1200.4	1069.63	1105.44	1069.96	761.851	1060.06	745.689	605.453	643.803	684.75	571.332	594.456	668.14	810.012	437.053	470.377	671.274	1306.18	1401.7	1118.86
VIT_19s0093g00110	Glutathione S-transferase 22 GSTU22	2302.8	2527.55	2335.74	2126.29	2292.38	2289.26	2299.83	1968.52	2335.02	15459.2	4723.7	13781.6	6542.28	9100.09	4484.02	4623.83	6146.9	6179.91	277.927	3474.26	5082.14	3375.46	8066.45	3219.59	3683.42	9447.34	6549.22	6555.36	10708	9922.33	7730.3	6729.56	11057.4	8263.13	18137.4	12918.3	3338.63	2131.03	5395.77	2121.12	3079.4	2552.54	3246.85	2860.43	3997.85	2643.57	3077.36	2808.22
VIT_01s0026g01330	glutathione S-transferase 29 GSTU18	71.674	72.6549	59.6188	56.7035	63.6069	54.1805	41.434	49.7101	50.1488	59.2526	63.445	81.7807	48.3671	102.354	82.5207	68.0002	57.2724	83.5654	67.3625	56.5942	72.8461	61.9692	104.551	65.3075	41.5059	88.0979	64.014	98.456	101.454	84.8792	95.0568	80.8869	113.358	83.5688	143.07	170.215	113.851	55.3051	47.8384	47.5421	53.3579	90.6481	55.0768	93.9359	74.8147	41.2222	66.0337	71.1591
VIT_18s0001g00690	Glutathione S-transferase 8 GSTF8	626.294	620.632	650.553	687.615	646.701	598.121	628.796	580.382	629.746	817.053	841.243	757.412	529.209	441.793	527.876	478.748	486.64	491.155	1637.09	882.661	803.753	798.744	601.115	541.314	445.835	275.9	465.401	577.694	535.777	437.058	543.572	477.043	442.92	515.479	398.569	314.991	418.702	658.789	254.219	450.963	465.796	531.476	411.874	429.209	487.793	871.422	902.582	665.412
VIT_00s0240g00050	Glutathione S-transferase 8 GSTU19	619.606	645.785	763.531	526.167	654.103	743.039	593.759	800.31	639.506	5441.83	2606.81	4461.56	2130.51	3282.54	2083.14	1425.7	1797.83	1453.3	80.3956	570.193	949.153	909.001	2753.1	783.652	1275.19	3416.08	2189.59	2393.71	3696.26	3557.97	2919.35	2697.93	4370.22	3289.12	5762.7	3668.42	695.74	719.243	1264.03	774.436	1191.11	760.282	923.399	1074.47	1513.5	735.807	798.276	568.951
VIT_19s0093g00220	Glutathione S-transferase 8 GSTU19	471.951	480.119	483.009	398.517	460.019	411.905	505.424	323.582	459.789	3095.13	813.452	2142.77	644.856	1230.41	920.98	327.738	428.071	419.714	186.054	419.729	380.709	427.011	780.625	466.851	383.967	1296.35	578.892	580.872	584.947	807.328	507.092	589.275	1241.07	859.177	3075.87	2563.12	373.964	910.247	633.922	683.48	540.327	897.223	331.65	611.863	441.868	381.437	525.118	382.632
VIT_19s0093g00310	Glutathione S-transferase 8 GSTU19	4545.54	5451.16	5337.62	5216.36	4465.75	3902.59	4400.45	3820.76	4039.66	26443.5	11470.2	19300.4	7605.26	11007.7	8678.08	5611.75	6391.37	7759.5	901.247	2823.18	5180.07	5061.29	8398.06	4469.6	4482.89	12004	8324.84	8143.75	10775.9	10227.8	9170.09	8514.75	13681.4	9254.96	16840.2	11925.1	3162.14	3880.95	4097.89	3911.74	3579.24	3946.82	2456.17	4016.14	4097.07	2514.12	4075.88	3171.28
VIT_15s0107g00150	Glutathione S-transferase 8 GSTU8	445.965	452.307	536.143	488.079	506.867	435.074	382.016	460.689	420.839	1568.7	800.568	1521.13	729.88	955.475	848.191	442.716	464.594	506.843	122.141	563.606	663.166	633.679	771.488	522.053	452.913	730.103	549.807	850.577	965.939	1104.15	777.656	872.525	892.88	681.581	658.823	544.36	393.741	320.854	503.567	326.729	408.76	263.093	332.488	224.194	447.064	355.929	411.845	418.21
VIT_00s0153g00070	Glutathione S-transferase 8 GSTU8	218.541	202.037	248.288	163.624	194.355	188.049	201.904	149.666	170.796	534.686	305.986	506.123	248.288	462.073	395.152	341.224	217.282	314.495	93.5281	207.341	319.973	175.419	359.609	188.212	186.171	294.632	288.037	311.709	285.454	377.532	268.302	252.392	407.098	352.368	397.912	361.709	185.51	225.579	237.785	179.658	287.865	215.832	149.298	215.233	288.591	189.611	211.778	153.974
VIT_10s0003g04250	Glutathione S-transferase GSTU22	92.598	126.841	127.567	162.002	96.6836	203.796	129.291	180.177	124.421	202.714	121.546	168.054	124.359	157.918	161.891	166.627	83.626	174.723	44.0209	75.2412	127.694	91.8689	105.598	99.8238	256.618	347.386	219.012	193.876	186.105	170.798	240.605	234.02	265.636	424.235	163.903	118.653	46.7721	28.7676	62.7779	25.5223	97.5698	102.602	43.6705	70.6499	163.835	113.179	165.413	131.72
VIT_15s0107g00160	Glutathione S-transferase GSTU7	132.07	153.815	182.946	152.68	134.134	137.451	183.347	99.6031	170.635	1907.76	1562.4	1841.39	639.649	1346.92	1417.07	294.851	472	254.898	39.4484	167.694	186.242	197.421	752.844	110.219	112.446	653.67	561.083	805.193	1282.6	972.951	714.968	786.198	1212.71	1263.66	816.111	549.724	57.7434	118.488	88.9387	148.869	107.142	365.985	47.2215	219.625	64.6245	162.499	210.007	88.4285
VIT_18s0001g07010	GLUTATHIONE S-TRANSFERASE TAU 8	188.775	147.676	151.699	158.367	170.972	196.19	146.848	191.517	140.557	183.051	172.803	169.381	148.309	148.274	246.021	178.349	145.285	205.702	227.065	283.499	207.61	141.249	190.805	174.45	172.378	169.642	186.587	156.485	131.032	115.938	164.704	173.144	153.331	110.88	189.394	110.291	345.728	233.332	143.304	232.522	257.837	213.475	297.223	157.299	250.666	198.12	215.847	257.828
VIT_14s0060g02170	GLUTATHIONE S-TRANSFERASE TAU 8	36.3422	34.7593	32.6353	33.2164	45.7288	79.2719	72.3042	47.3908	80.8851	61.6115	117.703	76.1048	53.3648	441.167	74.7966	48.5119	52.6463	53.1927	33.3883	35.7494	55.0628	95.8284	65.3625	48.2496	102.227	121.209	158.251	57.0026	41.8662	57.0609	115.684	107.223	139.252	60.7741	68.2876	42.274	45.0458	25.0194	34.9144	23.8757	28.7862	19.6924	50.1212	21.8376	35.277	56.1619	35.3642	30.1988
VIT_01s0011g01900	Glutathione S-transferase, C-terminal	7700.13	8455.47	7675.71	7512.24	7497.58	7957.51	9163.37	9460.93	8905.21	7641.1	9037.43	7005.63	8741.1	8188.09	9090.32	7000.55	6796.91	6768.27	9499	8766.5	9312.39	9613.13	8796.02	8632.28	11499.1	9828.58	9865.93	8288.83	7874.95	7149.11	8137.72	7263.91	6559.13	7758.59	7418.28	7337.99	5618.42	8193.07	5200.16	7020.65	6602.04	6042.58	5946.01	6523.81	5927.16	8239.58	9975.79	8220.28
VIT_10s0042g00840	Stilbene Synthase (VvSTS1)	416.037	505.772	432.382	2189.12	1951.37	4440.83	3403.79	4955.43	2909.12	3915.16	6729.64	7408.3	1411.6	2468.65	2016.11	5286.63	2881.36	6216.8	239.805	821.44	1205.17	2533.31	3085.93	1588.38	6022.08	15182.1	11214.3	1333.78	872.678	2197.2	9793.03	8791.4	13398.2	10118.4	13664	12700.8	1851.94	785.015	1267.06	1099.42	1487.14	1436.16	2714.85	991.926	4349.56	1896.04	1748.2	3665.31
VIT_10s0042g00860	Stilbene Synthase (VvSTS1)	79.7549	134.19	115.003	792.896	724.506	1313.65	1393.11	1588.15	1618.05	678.11	2360.9	1861.51	244.165	550.951	633.463	982.112	493.643	1174.91	123.081	97.2088	290.667	629.456	461.865	277.495	2988.13	4556.31	4696.88	262.916	171.74	351.187	3123.54	3240.53	4616.68	3889.52	4550.19	3761.42	492.257	206.45	73.2241	240.781	335.804	360.958	290.992	316.73	623.949	584.493	656.438	1278.09
VIT_16s0100g00780	Stilbene synthase (VvSTS10)	619.897	887.804	651.192	5810.17	4293.56	8771.25	9009.55	10233.6	8386.94	4061.66	6593.09	7548.34	1609.58	2474.16	2306.72	7817.61	4156.61	8480.8	602.574	1512.93	1168.46	4925.96	3902.36	2545.79	11392.1	17736.1	19196.9	1384.15	730.301	1982.14	13027.5	13482.3	14882.4	13890.8	16078.2	14354.6	1132.84	984.956	912.454	1170.88	1364.79	1914.24	2363.19	1073.4	5058.05	2050.98	2000.25	6801.24
VIT_16s0100g00810	Stilbene synthase (VvSTS13)	248.737	439.078	232.417	2868.74	1680.68	3680.2	4276.81	4643.84	4130.32	1966.1	4147.27	5280.7	800.862	1415.75	1208.04	2842.88	1826.23	3513.09	461.572	675.995	1166.23	1717.92	1746.1	1006.02	7761.14	10380	9858.06	582.953	357.994	918.042	9923.17	8418.75	10131.9	5672.15	7853.34	8180.81	1206.19	396.713	601.933	540.349	716.243	875.46	921.672	460.443	2052.32	1092.92	1219.14	3481.43
VIT_16s0100g00880	Stilbene synthase (VvSTS19)	156.135	223.403	149.911	1416.41	1183.88	2930.24	2790.15	3506.01	2909.57	1001.63	3130.06	3057.03	419.869	900.019	798.895	2189.62	975.39	2458.55	183.547	351.428	443.572	1105.37	922.54	570.995	5473.25	7993.85	9012.32	309.443	216.473	504.431	5422.37	6310.94	7174.84	4644.21	5902.75	5860.56	988.174	215.056	314.44	270.761	415.267	733.002	633.254	229.528	1770.47	607.185	694.473	2247.45
VIT_10s0042g00870	Stilbene synthase (VvSTS2)	94.5704	111.753	93.6002	974.873	666.39	1574.49	1450.78	1784.41	1491.15	559.134	1222.83	1162.44	229.09	320.573	244.293	912.276	464.948	1279.07	184.628	142.751	333.303	535.799	525.596	289.65	2961.16	3737.34	4353.42	253.259	153.835	355.021	2557.11	2725.25	3494.37	2213.72	3445.72	2649.03	454.622	51.152	84.1355	224.375	287.987	307.33	346.099	144.842	522.536	639.613	533.951	1345.21
VIT_16s0100g00910	Stilbene synthase (VvSTS21)	445.185	439.645	337.339	4886.97	3620.8	7570.95	6803.6	8684.76	7124.28	1780.61	4411.98	3533.9	880.233	1441.93	1723.16	6108.66	2516.33	6335.8	579.354	646.135	953.106	3739.59	2117.72	1443.16	10066.1	14989.9	15701	716.382	330.41	991.578	9097.89	10645.1	12798.7	9141.98	11431	11838.3	1090.12	682.112	765.792	903.992	1037.29	1318.09	1677.83	642.043	3882.95	1374.03	1367.98	5762.65
VIT_16s0100g00920	Stilbene synthase (VvSTS22)	203.023	281.027	198.822	2248.05	1244.57	3310.81	2890.06	3466.3	3673.09	864.647	2806.49	2287.63	466.876	701.839	811.923	1758.54	734.35	1894.87	638.235	359.83	790.531	1240.39	969.247	634.577	7239.3	8826.62	12977.9	284.537	209.914	461.948	4125.57	4309.87	5131.22	3338.85	3581.58	4407.63	839.352	301.018	268.625	310.1	410.887	870.937	335.832	280.236	1200.21	760.361	752.587	2352.93
VIT_16s0100g00930	Stilbene synthase (VvSTS23)	311.43	366.252	290.727	2921.7	1936.96	4456.72	4297.69	4953.07	4413.18	1310.34	3656.38	3922.81	678.931	1129.31	1166.99	2963.83	1424.64	3773.6	440.178	555.79	836.264	2057.29	1425.55	854.838	7134.01	9912.25	10394.4	496.153	309.095	883.757	7721.39	8203.94	10954.5	6870.66	7792.97	7944.87	947.85	477.663	410.832	534.921	578.616	811.633	802.687	456.486	2056.46	1057.4	1133.55	3901.79
VIT_16s0100g00940	Stilbene synthase (VvSTS24)	380.639	404.451	312.374	3916.76	2875.81	5513.63	5878.16	6142.15	6113.35	1738.59	4723.43	4712.12	907.03	1621.95	1601.29	3715.88	1747.16	4451.05	589.317	610.337	1009.84	2362.56	1915.41	1096.83	9695.83	10433.6	12304.2	568.389	360.284	858.534	10244.7	10362.2	10906.1	7883.81	8988.43	9313.42	1700.19	845.412	701.776	811.381	946.98	1563.03	1090.74	683.375	3070.41	1325.38	1379.4	4352.35
VIT_16s0100g00950	Stilbene synthase (VvSTS25)	93.4434	119.55	87.6825	875.125	648.413	1214.32	1464.31	1532.32	1210.84	497.012	1296.57	991.603	224.555	374.776	324.748	885.684	517.724	1089.28	47.6637	85.8943	54.6128	762.819	341.938	260.683	1606.41	3976.2	3516.26	207.395	91.5638	234.117	2358.79	2505.2	2686.35	2144.74	2545.16	2297.22	149.215	148.517	52.6973	97.9297	169.152	181.748	198.977	122.71	467.332	238.066	297.332	738.253
VIT_16s0100g00960	Stilbene synthase (VvSTS26)	521.815	724.822	502.579	5568.18	3564.16	8508.97	7903.72	9677.08	7547.3	3348.3	7288.83	8460.02	1329.02	2007.38	1713.58	5749.64	2945.32	6124.95	787.043	929.65	1725.41	4184.82	2843.69	1884.09	13125.7	19884.4	20407.8	904.876	592.676	1779.52	13123.1	15213.3	14206.6	10497.1	13666.3	13598.2	2453.15	615.597	1017.71	689.489	1105.68	1526.15	1630.14	609.146	4043.46	2099.5	2014.29	6880.87
VIT_16s0100g00990	Stilbene synthase (VvSTS27)	151.021	219.56	172.604	1407.29	841.498	2217.51	1746.52	2515.42	1759.21	683.146	1665.68	1441.01	319.822	567.767	336.565	1852.93	737.753	1733.16	134.159	242.857	292.349	1310.86	558.861	420.521	3171.51	4342.92	4873.26	299.307	164.879	394.181	3488.23	3228.44	3943.86	2516.28	3271.65	2749.22	369.529	198.601	218.23	173.566	282.455	299.509	483.846	139.466	1103.32	412.107	440.55	1362.78
VIT_16s0100g01010	Stilbene synthase (VvSTS29)	359.086	446.066	361.197	3528.67	2214.82	4846.13	3671.57	5777.45	3908.16	2421.11	5497.81	4445.77	886.366	1694.36	1164.26	4199.9	2097.3	4268.73	209.322	519.513	662.743	3053.1	1810.81	1052.82	7050.95	10710.2	11536.3	694.594	402.759	978.667	9473.25	8071.84	10439	7138.79	9008.11	7669.17	650.022	431.488	303.194	471.308	616.759	790.875	776.853	347.995	2494.49	937.053	954.61	3570.18
VIT_10s0042g00890	Stilbene Synthase (VvSTS3)	83.8673	91.7233	62.2578	692.582	507.783	993.408	961.926	1275.52	1193.81	487.578	1524.62	1085.06	189.476	349.865	241.357	720.295	417.106	878.511	100.58	100.674	184.075	392.73	450.254	330.639	2324.76	3896.4	4034.2	176.362	132.089	247.61	2128.25	2234.06	3315.03	2202.65	3156.75	3012.52	360.846	70.6268	154.143	153.02	255.415	184.674	353.878	150.924	657.73	638.342	570.421	1119.08
VIT_16s0100g01020	Stilbene synthase (VvSTS30)	259.827	359.572	230.9	2398.96	1708.05	3112.35	3034.69	3298.93	3030.83	2124.56	5155.62	5917.48	885.248	1650.95	1389.58	2800.99	1652.75	3266.05	141.201	499.97	866.015	1499.17	1931.6	814.961	5967.75	8664.42	9427.21	617.012	493.397	1094.52	8100.06	8568.03	10835.5	7403.22	9098.18	8097	1985.02	542.224	846.256	705.531	840.723	1380.36	1411.79	735.67	2935.33	1029.79	1080.02	2809.16
VIT_16s0100g01030	Stilbene synthase (VvSTS31)	343.038	472.275	355.581	4135.79	2547.06	4765.09	4428.73	4732.31	4591.91	2546.35	4616	4685.11	1088.22	1337.68	1290.61	4593.9	2229.37	4102.79	132.719	512.727	640.731	2805.13	1939.73	1082.93	6914.59	14797.8	12827.3	723.335	455.276	1164.52	10562.9	10174.7	10755.5	6971.7	10658.4	9328.73	1106.28	326.824	610.79	584.403	663.216	1043.08	1009.37	664.049	2626.68	1077.95	1029.87	3487.17
VIT_16s0100g01040	Stilbene synthase (VvSTS32)	144.896	221.107	170.876	1327.99	825.978	1456.42	1241	1507.83	1380.14	891.454	2072.84	1591.39	428.086	593.763	435.778	1171.36	620.901	1205.79	204.367	196.454	326.649	1063.1	575.939	350.225	2117.84	4632.09	4944.44	250.6	166.107	336.858	2335.46	2236.83	3592.63	2581.52	3338.71	2987.08	588.574	183.288	238.47	206.591	205.828	359.576	466.854	161.546	613.401	398.201	359.085	907.972
VIT_16s0100g01070	Stilbene synthase (VvSTS35)	268.017	266.782	189.217	2520.93	1614.11	4921.24	5264.61	5803.49	5207.72	2176.06	4630.99	4013.12	565.571	1099.93	936	3905.98	1677.14	3848.94	223.066	398.568	510.398	2875.85	1346.82	779.688	7616.15	15858.2	14323	436.098	339.195	769.185	8403.02	8344.88	9875.03	7924.19	8786.33	8428.5	275.433	305.803	169.69	314.314	283.75	602.526	591.878	427.208	1737.14	909.011	1049.75	3094.98
VIT_16s0100g01100	Stilbene synthase (VvSTS36)	181.571	193.571	169.632	1281.78	764.615	2069.18	2782	3642.31	2520.35	1018.04	1637.43	1384.61	322.612	466.037	458.447	2447.92	1114.59	2145.03	111.639	195.075	262.736	2381.26	552.927	286.501	4404.89	10217.4	10479.9	233.486	140.839	362.736	3687.38	2959.47	4502.97	3668.84	4140.69	3862.67	217.76	139.697	95.5555	71.7093	135.327	209.133	243.162	107.528	1030.88	419.288	353.849	1737.93
VIT_16s0100g01120	Stilbene synthase (VvSTS39)	414.52	510.489	359.326	3756.1	2772.73	6557.04	4851.42	6297.66	4442.92	2634.08	4908.14	4324.12	868.527	1400.33	1288.54	4961.52	1950.91	5453.64	310.133	498.294	1033.84	2961.34	1801.37	1125.83	8738.29	15836	14583.3	655.043	387.995	949.38	9278.65	8620.61	11024.7	6893.2	8039.23	8399.44	598.932	269.291	407.004	325.707	589.67	792.348	1174.2	389.596	2784.07	1242.7	1100.7	3606.04
VIT_10s0042g00910	Stilbene synthase (VvSTS4)	98.9284	126.614	77.6151	279.935	282.053	490.095	610.021	709.731	697.517	256.784	734.663	752.337	121.882	145.223	112.443	334.328	245.168	581.691	294.664	108.303	470.452	193.372	188.308	123.45	1232.18	1738.43	2188.37	116.11	126.679	191.471	1107.93	1281	1988.2	1187.23	1417.32	1268.63	128.472	91.7206	58.0592	115.4	71.9608	144.14	164.606	58.2843	162.062	302.35	232.948	525.667
VIT_16s0100g01130	Stilbene synthase (VvSTS41)	34.6515	33.7595	29.9865	154.164	118.136	150.555	176.148	161.56	133.851	102.151	144.113	165.207	70.5021	99.6429	58.9074	188.628	136.904	245.195	22.3386	36.4356	33.5789	80.5131	60.9169	34.3289	106.522	492.748	306.7	65.2056	33.8072	66.3192	395.852	386.321	460.824	328.917	659.814	652.092	39.6414	29.2214	26.6489	32.9903	41.2469	24.6277	46.5193	29.7276	49.7048	37.1713	41.0486	135.605
VIT_16s0100g01150	Stilbene synthase (VvSTS43)	40.1419	65.3695	45.4144	276.196	210.91	413.71	408.973	531.903	314.717	263.402	426.395	343.24	148.789	186.21	95.0199	386.251	221.664	480.551	40.5386	48.6248	69.9124	228.395	117.283	90.6253	624.114	2088.69	1469.12	120.35	107.785	149.525	1197.14	1126.26	1505.96	735.148	1268.01	919.207	50.6654	41.3323	20.9614	30.3495	57.9159	44.8251	94.6509	44.5445	280.771	97.3843	74.6736	272.827
VIT_16s0100g01160	Stilbene synthase (VvSTS45)	262.62	301.268	203.405	2440	1680.51	4133.44	3716.13	5260.17	3603.84	1604.53	4036.83	3097.03	602.804	886.667	333.698	3945.64	1563.02	4079.97	161.947	423.016	345.653	2380.99	1080.41	695.137	6141.53	12834.7	11816.8	466.324	246.445	739.556	6995.33	6246.44	8412	6118.24	7918.6	7133.88	391.07	211.342	269.953	287.825	364.737	398.665	758.244	230.797	2023.41	781.664	768.524	2468.51
VIT_16s0100g01170	Stilbene synthase (VvSTS46)	384.372	452.238	369.332	4428.77	2647.78	7975.56	6452.01	9607.02	6447.05	2261.88	6087.44	4273.14	690.351	1369.49	862.99	5170.77	2248.01	6120.2	232.645	689.236	640.655	3681.67	1889.09	1112.86	11062.1	18401.3	20469.2	650.215	370.236	903.643	9895.69	11074.8	10564.4	7611.04	9428.71	9975.79	424.665	282.684	320.621	345.5	439.16	395.792	813.851	348.198	1695.4	930.679	853.378	4035.53
VIT_16s0100g01200	Stilbene synthase (VvSTS48)	122.204	155.326	118.786	1425.43	720.144	2170.62	2398.45	2297.26	1960.1	453.07	1257.59	969.855	197.932	272.178	235.113	1365.7	655.698	1393.66	95.5883	167.672	172.478	1179.64	304.933	270.228	4226.5	7033.85	9223.86	158.662	115.39	250.951	2381.01	2987.67	2644.73	2374.05	3034.18	2409.71	91.8873	83.0372	72.7327	107.054	114.473	156.934	219.714	135.531	907.865	365.085	419.668	1067.36
VIT_10s0042g00920	Stilbene synthase (VvSTS5)	104.673	189.828	112.601	997.479	744.427	1926	1673.78	2413.43	1849.17	906.207	2424.35	2066.28	333.479	569.606	393.927	1430.87	732.579	1573.85	291.78	202.118	398.025	825.687	802.37	456.084	4020.28	5986.76	6684.89	321.757	187.839	445.451	3719.41	4207.08	5562.34	3510.68	5147.85	4692.04	679.151	217.714	224.781	266.897	397.318	329.404	530.727	231.773	1157.69	855.501	773.43	1814.27
VIT_10s0042g00930	Stilbene synthase (VvSTS6)	142.659	148.129	126.478	1243.4	776.321	1641.27	2021.05	1944.09	2039.57	932.906	2887.25	2249.93	367.339	515.851	570.056	1348.33	789.2	1338.56	366.766	190.76	402.763	708.551	738.567	443.383	4348.7	6396.27	7125.31	304.15	230.815	478.058	3608.11	3808.28	5282.35	3477.16	5036.22	4743.54	515.445	159.551	127.02	266.518	351.424	438.048	312.095	233.601	787.517	820.98	753.116	1760.08
VIT_16s0100g00750	Stilbene synthase (VvSTS7)	219.863	319.659	199.902	2227.39	1520.33	2755.97	2898.39	3379.7	3284.77	1261.87	3213.3	2719.05	517.126	915.92	885.661	2143.12	1321.13	2109.65	131.872	353.353	461.095	1904.41	1093.85	644.297	4945.41	9794.79	9153.78	401.505	288.481	601.285	5234.94	5569.86	6410.7	5178.16	6502.71	5963.09	365.311	322.757	324.297	367.316	428.324	600.824	537.891	348.31	1487.9	668.748	685.928	2010.65
VIT_16s0100g00760	Stilbene synthase (VvSTS8)	689.05	867.775	667.481	5035.31	3899.88	8182.74	6992.38	8470.73	7011.71	6642.11	9255.26	10660	1838.24	3510.46	3060.73	8020.11	4234.96	8574.2	262.068	1493.65	2040.17	5058.01	4540.17	2502.22	11639.4	21479.8	18891.4	1548.01	939.182	2602.84	12854.9	13069	18933.1	14071.5	17647.9	16209.3	2028.37	1022.24	1582.28	1144.84	1741.42	1864.57	2990.43	1127.68	6050.78	2072.99	2044.3	5942.09
VIT_16s0100g00770	Stilbene synthase (VvSTS9)	29.8471	29.5632	24.7692	129.1	62.0348	178.897	276.969	310.314	266.858	60.9776	90.3313	52.3997	45.108	63.0712	37.6154	166.849	97.0441	236.137	68.6449	25.1155	18.9903	85.9652	45.7331	28.2321	530.218	1145.36	1454.75	32.9652	32.179	24.4795	352.505	380.741	414.46	248.809	280.887	277.581	18.5958	17.6152	32.6874	39.5658	29.5562	54.024	26.2339	41.7785	22.8682	26.89	22.4841	119.459
VIT_16s0100g00860	Stilbene synthase 18 (VvSTS18)	263.187	266.187	224.685	2194.69	1488.64	3077.96	3114.76	3403.64	3299.47	1112.69	2617.87	2923.95	479.137	789.251	707.5	1924.64	1013.55	2334.76	376.179	372.486	619.914	1096.82	1039.05	503.116	4784.66	6799.24	6810.3	356.411	264.666	643.409	6902.27	7225.14	6596.23	4083.49	5563.85	5712.49	718.736	423.298	320.475	544.096	424.363	828.954	601.65	378.916	1238.76	646.639	681.773	2242.96
VIT_11s0016g01300	Myb protein (VvMYBPAR)	305.227	313.611	215.188	133.726	117.226	50.9262	82.2617	112.087	64.119	323.796	474.564	294.611	128.791	96.1968	89.7872	106.766	204.277	60.9549	240.705	165.202	139.173	174.091	150.014	147.346	98.371	150.184	117.901	131.259	125.342	151.532	61.8352	149.505	104.382	112.159	114.084	35.8895	252.218	218.351	240.934	90.8303	112.109	64.7929	76.3788	83.8556	45.9717	68.6567	75.4256	36.531
VIT_03s0180g00320	indole-3-acetate beta-glucosyltransferase (VvGT3)	3735.52	3378.14	3918	2311.94	3847.91	2769.23	2793.05	3912.4	3457.32	8490.65	5893.95	7898.24	4317.12	4161.85	3370.7	3910.24	5495.51	3538.88	3266.67	5538.38	6251.81	3655.63	3183.37	3150.27	4835.2	5788.01	4907.73	3423.52	4383.99	6325.73	3058.58	4793.66	4335.09	3844.56	3507.22	3851.35	6017.64	5817.08	5541.39	2767.57	3947.09	3905.11	5138.81	4462.34	4535.7	4002.21	3360.63	3391.88
VIT_03s0091g00040	limonoid UDP-glucosyltransferase (VvGT1)	1319.73	1421.43	1546.29	828.438	1061.6	839.504	790.674	1063.22	783.479	3269.19	2589.77	3201.59	1497.69	2088.37	1574.95	1319.02	1896.43	1738.04	323.887	1562.42	1779.19	1037.28	1855.48	1181.23	1597.56	2580.42	2376.09	2157.4	2154.97	2493.73	1862.91	2015.12	1470.5	2467.77	2161.59	1967.77	2082.7	1465.13	2518.75	1030.07	1799.39	1218.29	1874.04	1287.95	2097.58	1007.73	1146.69	1039.7
VIT_03s0180g00200	Limonoid UDP-glucosyltransferase (VvGT2)	11300.9	10747.9	10064.2	6193.94	8431.08	8077.39	8505.92	9238.73	9929.21	17073.9	16280.2	16056.9	10597.8	10201.2	11611.5	7171.33	9473.53	7312.13	13306.3	14058.6	14895.6	9090.41	9790.77	8533.06	14719.2	12657.9	12042	10138.9	9997.75	10782.7	8476.12	9208.66	7172.29	10453.6	8897.43	9916.95	14342.2	14774.4	12290.9	8395.42	8859.41	9348.64	9904.93	10280.7	10032.7	9689.68	10509	9780.31
VIT_05s0049g01020	VvMYB15	2522.2	2245.72	2151.69	5575.55	5625.47	6638.12	4928.13	7196.42	6117.4	2754.19	3604.65	4017.43	4047.38	5018.62	4835.31	7217.88	6261	8223.78	5072.89	7148.25	6705.8	7102.87	4919.01	5463.21	6206.54	9236.46	7875.88	3500.13	1805.46	2063.94	5562.35	4603.92	5749.38	5340.9	5301.37	6411.12	1500.64	1945.63	1627.15	2900.33	3862.38	2801.06	3369.99	1918.68	5165.53	12242.6	10786.5	11474.7
VIT_16s0050g02480	ABC transporter C member 15 (VvABCC1)	6809.62	8495.9	7508.34	8318.85	7941.18	9124.16	6204.04	7552.33	4991.26	6506.92	6591.17	6084.68	4500	4016.87	3470.72	5155.37	5411.4	4813.31	7387.07	6707.92	7875.77	6984.24	7126.23	5692.22	6156.28	5333.51	4963.44	9594.08	10825	9589.01	7772.42	7642.28	7006.65	4536.34	4639.87	4277.8	16779.9	14213.9	13841	9826.9	10194.2	9477.62	9466.43	7256.22	6883.97	7895.92	7899.49	6460.04
VIT_16s0050g00900	Anthocyanin permease (VvAnthoMATE3)	2695.45	2818.31	2864.4	3672.74	4260.46	3949.97	4803.27	4944.07	5340.86	7299.23	6440.77	6308.72	3022.71	4418.66	4231.35	3530.43	3260.52	2625.45	3588.55	3027.04	3912.63	3139.39	4010.52	3454.66	5244.59	6173.84	5197.91	3362.47	3129.8	3283.86	5527.02	5248.92	5119.5	6376.41	7106.02	7182.46	3479.74	4126.69	3235.15	5257.51	4620.95	5340.37	4950.09	6424.37	5776.61	3480.05	3323.79	3190.39
VIT_16s0050g00910	MATE efflux family protein (VvAnthoMATE2)	1704.08	1655.8	1940.82	10178.2	10806.1	10506.3	7903.43	7585.07	8708.48	1743.2	1391.89	1721.4	6986.47	8466.42	7472.05	8837.62	12270	6802.26	4654.35	5824.76	6850.39	9118.43	11116.2	11326.1	8787.39	7850.97	8034.63	8173.05	4602.6	6410.85	9426.46	7755.68	8056.91	7096.74	9057.11	9335.41	3435.78	2777.21	3608.72	8627.94	9122.63	10956.4	7440.7	9176.36	8154.73	7641.76	6474.74	6552.68
VIT_16s0050g00930	anthocyanin permease (VvAnthoMATE1)	2270.15	2751.59	2737.11	8064.56	9566.96	11101.2	9574.42	11853.4	9486.98	3830.67	2573.73	2966	4301.49	6623.8	4969.98	8760.94	7982.09	8542.01	4299.23	5077.57	5765.49	8755.69	9145.85	9398.77	12153.2	11353	10736.3	6495.21	3388.24	4988.19	10463	9275.14	9074.43	9632.53	11611.2	12355.5	2960.95	2925.7	3075.94	6355.41	7455.5	7418.35	8679.75	8559.04	8499.55	5869.28	5118.08	6221.89
VIT_06s0004g08150	trans-cinnamate 4-monooxygenase (VvC4H)	2087.86	1890.74	1830.5	6507.11	7412.7	6530.09	5225.34	5926.36	5719.29	6119.19	3122.45	3700.51	3676.97	3842.42	3069.96	3021.95	5091.37	3482.45	5471.48	4250.15	4206.17	6725.91	6128.96	6262.63	4838.44	5918.92	7294.77	3255.09	1931.91	4017.25	4118.7	4456.56	2824.13	3946.46	3994.43	4073.4	2670.6	2315.75	2256.41	2887.72	2938.72	3932.74	1922.66	3010.61	3261.11	4776.88	4511.88	3371.33
VIT_18s0001g06250	3-deoxy-D-arabino-heptulosonate 7-phosphate synthase	13594.2	13555.5	13198.1	15406.6	15809.8	18251.1	15785.9	17025.2	15409.1	13584.2	11961.8	13763.5	13276.5	12461	10656.9	15167.6	13346.6	12478.1	16439.5	18191.9	16804.8	16980.8	15592.2	16209.6	20948.4	19983.1	21436.5	14990.1	13988.2	14789.6	14706	17054.2	14481.1	11801.3	13373.6	15016.1	14624.7	13562.5	13511.8	14002	14726.3	15944.2	11298.7	10132.4	12768.2	21806.4	18986	18579
VIT_00s0391g00070	3-deoxy-D-arabino-heptulosonate 7-phosphate synthase	3908.23	3866.81	3723.8	6988.15	6154.19	6379.79	5154.54	5369.21	6120.38	5464.81	4392.05	4752.77	5946	6155.13	6243.01	5639.87	6390.59	5269.24	6018.82	7319.57	6398.03	6725.03	7492.08	7508.99	7693.47	9498.4	11541.7	6265.9	5390.86	6725.75	7128.82	7909.08	5661.99	4522.48	5270.2	5435.04	4602.66	5200.49	4952.76	5943.01	5432.29	6052.92	3321.98	3949.82	4613.32	6872.39	7657.83	6388.16
VIT_15s0048g00350	3-phosphoshikimate 1-carboxyvinyltransferase, chloroplast precursor	1158.59	1158.06	1032.23	1372.5	1328.08	1294.96	1291.44	1288.59	1443.96	1639.05	1360.79	1464.84	1277.48	979.342	921.008	1308.1	1337.97	1075.07	1500.76	1553.84	1314.64	1456	1112.32	1345.62	1808.89	1851.42	2149.47	1318.32	1298.95	1356.24	1491.7	1645.91	1047.63	1250.85	1379.18	1254.72	1579.64	1552.69	1261.59	1298.36	1431.16	1285.84	1236.14	1384.23	1442.77	1486.63	1372.66	1112.63
VIT_14s0108g01330	chorismate mutase, chloroplast (CM1)	1497.3	1481.4	1491.25	1415.23	1295.68	1421.31	1647.13	1667.76	1747.4	1338.32	1093.07	1183.66	1226.22	1213.31	1248.19	1122.48	1110.43	1028.12	2334.63	2015.28	1425.45	1747.61	1092.22	1464.46	2126.47	1621.41	2177.8	1472.24	1364.38	1319.97	1257.16	1428.11	1221.23	1017.57	990.545	993.217	1169.01	1371.51	1055.38	1010.97	1185.19	1029.08	867.913	1179.86	1032.21	1584.5	1658.2	1625.34
VIT_04s0008g06570	chorismate mutase, cytosolic (CM2)	17428.1	18865.2	18872.3	15635	14936.4	15479.8	14532.4	13143.5	12794.4	6513.43	6930.02	6853.7	13913.5	14482.6	16528.5	14328.9	13664.9	14520.4	3037.86	5094.8	3071.46	12235.2	10166.4	12132.1	9696.62	9511.67	7907.46	18916.4	22321.3	17063.5	16086.1	14190.3	15494.7	12994.5	13092.3	12373.6	6969.4	9575.06	7255.04	8865.97	7860.78	8545.45	8024.51	9469.91	8191.21	8550.24	10462.8	8021.41
VIT_13s0019g04190	Chorismate synthase 1, chloroplast precursor	7813.38	7940.93	7353.25	7740.87	7179.94	8145.21	7813.53	7671.34	7441.36	9324.28	7994.27	8475.68	8443.84	9016.58	8324.34	8358.26	8451.07	8427.23	7786.81	10628.7	10120.2	7375.24	8905.69	8934.11	10968.3	10239.9	10100.8	8345.22	8137.57	8378.49	7532.08	7378.32	8645.88	7541.91	8253.45	8619.09	10474.3	9849.34	10931.2	9255.33	10434	9510.55	8935.05	8734.06	9184.09	7054.88	7023.65	7838.75
VIT_12s0059g00750	prephenate dehydratase	10067.9	9062.63	9409.9	9468.51	9037.72	10786.1	8075.58	7440.65	9565.25	1375.91	1508.27	976.56	9979.2	10246.9	8805.11	8156.98	8626.64	7638.27	15790	17735.5	15639.8	12081.1	11056.6	13108.7	13343.8	9710.01	9498.26	10540.5	10325.9	11321.1	8771.39	10344.4	7155.27	3810.97	3394.26	4005.49	7579.05	7071.96	7632.66	13127	11823.2	10324.7	5963.88	6650.5	4608.75	13541.2	11804.5	11875.1
VIT_06s0004g03430	prephenate dehydratase	377.338	423.804	385.33	455.045	422.219	396.026	392.125	337.208	458.347	282.788	271.202	282.141	444.744	291.075	367.124	395.66	436.344	336.832	394.611	253.993	170.685	453.544	253.089	477.865	260.64	188.444	205.308	280.769	270.792	238.668	260.353	266.737	200.24	176.624	200.625	180.157	248.66	332.849	118.101	309.622	431.886	404.035	311.31	359.011	257.1	233.452	293.626	235.039
VIT_10s0116g01670	Prephenate dehydratase with ACT region	58.1421	50.8405	61.4961	74.9601	48.5405	96.22	82.9626	107.794	65.474	65.8024	68.556	56.6648	65.006	55.5026	54.7675	75.015	76.8811	72.6453	55.3939	57.0878	51.5929	58.1372	46.3103	60.5707	136.897	73.4963	78.9245	72.0817	43.8527	49.7969	75.6353	106.653	56.5011	44.8468	36.9554	97.5704	92.9851	76.0139	106.136	152.767	105.322	107.357	50.5395	49.0585	32.5466	67.8647	84.3314	72.7003
VIT_14s0030g00660	shikimate dehydrogenase	27.5733	30.3942	33.609	37.0304	29.1114	38.9878	27.1365	30.3331	68.9334	68.3566	39.7189	41.3179	23.1333	29.0329	33.44	91.7101	60.1532	35.1976	49.7137	42.7532	50.8734	28.1912	69.0485	57.4041	75.561	38.3948	57.6495	31.9579	28.2027	37.7062	33.0857	50.3659	39.6704	42.0389	26.3353	40.1875	42.5098	41.937	36.3351	23.3484	26.5161	34.5204	26.6921	26.2562	40.6899	32.2235	26.7912	37.4082
VIT_14s0030g00650	shikimate dehydrogenase	386.055	376.551	330.694	723.869	612.215	833.081	736.796	789.306	671.794	327.84	338.68	290.422	436.751	371.932	439.649	729.817	750.202	583.574	557.025	777.145	518.415	909.632	522.577	828.059	1165.57	1167.37	1334.3	570.779	343.923	430.592	615.366	734.744	519.966	460.382	416.656	366.237	488.998	479.863	276.599	529.678	558.037	500.315	452.321	403.438	560.598	667.641	625.764	645.756
VIT_18s0001g01730	Shikimate kinase	207.419	207.051	259.848	870.161	1088.36	986.1	608.347	705.738	726.68	500.695	613.057	388.3	555.805	904.846	978.059	965.465	1220.24	908.808	415.989	399.022	409.319	1137.6	1012.68	1459	455.317	365.178	489.366	527.566	310.088	353.147	376.408	380.195	533.35	373.076	414.037	446.022	271.996	445.261	335.351	858.499	853.777	833.75	547.24	524.996	582.221	572.299	525.551	745.253
VIT_02s0012g01800	shikimate kinase	574.514	728.837	596.029	369.231	367.069	356.957	393.099	322.493	415.583	500.968	458.768	413.3	488.047	453.808	442.658	208.271	249.222	207.449	680.166	537.102	375.918	398.582	346.096	385.571	385.963	354.663	381.391	497.199	432.897	333.576	286.555	281.953	212.061	196.078	190.886	248.877	235.651	634.627	271.182	290.183	288.524	225.504	218.395	280.241	110.922	464.343	484.752	328.587
VIT_07s0031g00960	aspartate aminotransferase	159.036	144.971	165.371	261.226	250.257	354.512	251.721	374.553	271.078	367.905	309.72	257.443	196.616	233.435	182.018	291.717	236.89	285.838	51.9893	136.228	119.652	296.353	238.127	217.767	340.914	480.882	513.962	401.396	343.524	262.791	550.203	573.165	421.532	299.029	356.911	331.207	98.559	320.157	108.163	258.881	237.62	199.174	177.94	226.378	335.747	252.259	292.171	219.452
VIT_07s0031g00980	aspartate aminotransferase	967.427	1014.51	842.269	1301.72	1372.45	1456.66	1393.5	1570.96	1604.08	1525.45	1073.38	1327.66	881.148	762.485	799.54	1569.01	1268.85	1201.33	1013.46	957.126	880.49	1590.88	1195.85	1253.42	2041.31	1848.27	1940.03	1298.51	1310.92	1400.58	1760.7	1932.4	1487.31	1333.21	1388.27	1298.51	1588.3	1226.48	1360.8	1006.39	1272.07	1123.08	1232.12	1091.09	1118.12	1427.18	1311.32	1214.36
VIT_18s0001g04860	Aspartate transaminase.	1624.94	1767.65	1690.63	1931.93	1817.08	2027.87	2266.88	2463.33	2383.27	913.002	753.293	786.833	1180.28	1091.17	1154.2	1713.07	1500.38	1413.55	3114.98	2824.57	2661.75	2074.76	1578.08	1752.34	3359	2987.24	3224.1	1317.95	1515.39	1436.87	1913.65	2154.14	1805.73	1571.5	1535.51	1681.15	1864.4	2034.97	1521.26	1599.34	1710.79	1674.26	1808.53	2095.83	2046.06	2042.03	1900.73	2068.06
VIT_18s0001g09400	Cytochrome b5 DIF-F (VvCytoB5)	327.864	403.781	354.077	3292.43	3349.31	2930.88	2261.88	2867.08	2553.6	5206.67	5418.02	5365.11	2636.12	3287.37	2843.38	2369.97	2894.4	2294.94	1772.57	723.36	1282.95	6654.05	4552.16	5217.95	1429.6	1063.96	1302.17	2574.88	910.563	1940.09	1405.49	894.751	1059.6	1636.03	1730.08	1945.47	360.83	437.875	450.93	1592.45	2285.67	2408.74	830.633	974.442	770.774	2465.79	2997.69	1848.62
VIT_16s0039g01100	phenylalanin ammonia-lyase [Vitis vinifera]	1476.73	1596.02	1225.47	9133.25	7054.06	11739	10853.9	12238.2	9800.75	4008.02	8483.06	6687.1	2333.14	2709.17	2274.15	7720.81	4302.56	7312.18	1293.77	2312.24	2668.68	6980.28	5258.87	4149.2	18733.1	21941	26895.2	3331.79	1927.96	3466.23	17775.3	16769.9	15307.2	10551	11536.2	13349.2	4691.79	2059.67	2669.99	2617.47	2988.73	3808.82	3702.8	2472.25	7178.35	4794.86	4329.07	8959.56
VIT_16s0039g01110	phenylalanin ammonia-lyase [Vitis vinifera]	123.11	113.264	143.673	431.906	292.658	352.353	416.186	358.677	496.164	232.262	381.24	313.285	174.171	148.927	209.336	394.235	185.232	378.126	91.7299	121.725	125.783	247.362	191.724	162.109	403.405	560.906	543.362	218.035	139.581	200.23	591.41	610.425	697.259	578.363	488.857	355.012	243.659	161.064	177.654	162.311	185.171	277.19	296.089	192.217	456.561	265.615	229.553	416.964
VIT_16s0039g01120	phenylalanin ammonia-lyase [Vitis vinifera]	731.135	639.338	592.168	4816.22	3701.19	6155.62	6111.17	6555.5	5421.47	2354.69	4440.27	3736.21	1266.68	1417.57	1244.56	4247.38	2332.89	3836.91	664.556	1009.26	1046.14	3673.86	2308.12	2103.61	8726.57	11804.9	13088.6	1559.48	846.166	1734.34	8861.58	8960.4	9069.2	5891.9	7059.26	7923.7	2198.77	1353.09	1263.7	1936.62	1618.23	2751.17	2053.85	1588.24	4438.97	2888.81	2627.38	4746.45
VIT_16s0039g01130	phenylalanin ammonia-lyase [Vitis vinifera]	873.096	840.753	783.395	5193.49	3844.52	6223.7	6456.23	6921.04	6027.58	2853.88	6652.06	5291.82	1487.23	1768.55	1703.22	4148.6	2915.46	4812.32	543.667	1278.94	1458.31	4209.54	3442.84	2406.03	8509.15	14341.9	14250	2284.45	1327.41	2297.52	10781.8	10548.3	11469.1	8306.95	10382.8	9967.29	2062.78	1235.95	1365.12	1751.58	1460.54	2461.58	2173.35	1552.39	4345.32	3187.91	3493.77	6194.4
VIT_16s0039g01240	phenylalanin ammonia-lyase [Vitis vinifera]	1825.65	1723.23	1717.56	8963.71	7099.21	11067.4	11726.9	13964.9	11859.8	6215.8	9098.48	8564.44	2669.3	2785.58	2789.38	8284.13	4784.48	7345.17	1736.75	3108.04	2816.33	8247.53	5845.94	4781.58	20117.2	25272.9	29392.9	3545	2023.46	3496.03	18400.9	19047.4	16125.4	11920.4	12765.4	14091.9	4581.74	2368.09	2838.92	3098.26	3178.45	4101.59	4001.46	2639.14	7799.22	5757.41	5603.78	9817.13
VIT_16s0039g01280	phenylalanin ammonia-lyase [Vitis vinifera]	1381.25	1318.21	1389.6	6646.29	5624.38	8532.38	8555.86	9327.99	8132.28	3884.25	6238.63	5888.96	1961.52	2094.12	1698.17	6114.67	3316.92	5140.4	1317.29	2129.24	2187.62	6006.05	3974.42	3103.73	13880.6	18244.5	19711.4	2611.83	1502.98	3117.66	12953.8	13888.8	12598.1	8665.93	9724.59	10459.4	4061.8	1729.98	2987.65	2617.03	2830.83	3535.06	3530.96	2215.64	6426.06	4503.92	3786.2	7624.9
VIT_16s0039g01320	phenylalanin ammonia-lyase [Vitis vinifera]	736.154	660.57	542.465	4270	2997.7	5923.28	5219.89	5677.78	7265.41	2570.98	3781.62	4172.9	1024.89	682.054	899.977	3889.02	1991.9	3943.91	1078.88	1377.81	1834.68	2729.41	2386.96	1795.08	10322.6	14070.2	16724	923.047	658.528	1571.78	8729.77	10444.1	9319.21	6372.8	8004.36	9204.21	1875.12	797.066	1724.08	1410.83	1306.28	1792.65	1475.36	1151.35	2213.04	2969.89	1994.23	5729.48
VIT_16s0039g01360	phenylalanin ammonia-lyase [Vitis vinifera]	953.645	951.449	811.952	5326.99	4329.41	7344.99	6680.98	8973.85	7234.99	3215.15	5570.49	4425.95	1671.42	1885.73	1547.51	4955.85	2434.32	5157.29	892.788	1341.7	1630.85	4656.27	2996.18	2397.51	10742.4	16160.8	19376	2028.68	1158.59	2170.97	11034.7	11876.6	11313.4	7874.34	8947.4	9188.59	2757.19	1347.55	1757.12	1876.44	1854.86	2771.47	2797.49	1656.69	4946.32	3587.44	3225.63	6058.12
VIT_00s2508g00010	Phenylalanine ammonia-lyase	763.939	716.19	573.051	4044.85	3052.1	5481.52	4811.52	5859.26	5185.44	2601.5	4247.32	4033.41	1154.22	948.786	1004.57	4042.85	2193.12	3932.38	829.343	1160.09	1434.03	2780.34	2273.53	1812.28	9553.64	11779.1	14531.2	1361.34	928.756	1993.37	8873.61	9900.69	8660.97	6272.83	7422.49	7649.15	2661.91	770.879	1940.61	1329.4	1594.26	2232.33	2179.61	1324.79	3651.13	2836.01	2334.71	4595.1
VIT_00s2849g00010	Phenylalanine ammonia-lyase	1720.99	1767.51	1483.02	9710.34	6209.11	12288.2	12409.9	13091	13369.1	5298.35	10650	8079.17	2643.15	2635.57	3016.25	8840.15	5016.67	7290.82	1802.03	2849.62	2987.67	8799.37	5850.78	4487.46	20299.3	25385.7	28263.7	3365.72	1881.11	3860.86	18208.2	19356.5	16900.8	11818	14881	15180	4041.24	2861.33	2403.83	3274.46	2896.82	4462.44	3535.2	2572.88	7038.28	5852.88	5992.67	10087.4
VIT_06s0004g02620	Phenylalanine ammonia-lyase	1291.94	586.09	1165.57	9361.68	10739.7	8795.96	6259.51	7351.39	8402.95	3560.89	1068.52	1470.5	5903.81	7620.03	6696.82	7230.83	10427.1	5581.81	9438.55	6521.21	7472.92	11665.8	10978.5	13403	8315.96	5191.19	6539.42	5629.68	2301.28	5615.96	4070.21	3975.23	2952.55	2439.72	2080.09	2945.01	2504.08	1975.58	2865.45	9582.81	8853.13	10944.6	3704.13	5837.47	4147.41	8017.31	7929.37	6314.5
VIT_08s0040g01710	Phenylalanine ammonia-lyase (PAL1)	1769.64	1851.49	1779.23	6577.01	4664.34	8798.92	7343.36	9387.37	7831.71	6010.21	6514.29	6331.11	2205.11	2381.36	2277.23	6594.37	3694.04	6137.13	1866.68	3086.87	1855.74	7770.22	4906.1	3835.93	10449.1	19635.1	16932.3	3148.12	1788.79	3563.5	14604.9	16409.5	12190.1	8019.76	9523.27	10159.6	2807.49	2142.09	2097.95	2087.73	2640.01	2423.58	2475.28	1606.19	4989.78	4086.35	4103.25	7754.64
VIT_16s0039g01300	phenylalanine ammonia-lyase [Vitis vinifera]	1237.07	1231.42	1016.31	7271.65	4969.59	8829.56	10011.1	9332.28	9634.56	3792.75	6844.43	5679.56	1933.36	1933.18	1605.37	6016.68	3589.27	5246.16	1363.19	2074.14	2217.38	6321.79	4233.03	3375.98	14992	20114.2	22061.8	2527.08	1422.89	2617.89	14278.3	14688	12594.9	9078.76	10050.7	10811.9	2672.32	1488.2	1890.52	2342.91	1738.48	3191.43	2535.01	2003.4	4960.19	4237.44	4447.89	7666.14
VIT_13s0019g04460	phenylalanine ammonia-lyase 2 (PAL2)	1996.33	1149.78	1425.23	11092.5	12956.4	11691.2	7091.85	10561.6	8527.55	1304.27	701.298	695.903	6326.77	6996.6	5057.07	9042.14	9882.01	7557.38	5156.21	4090.98	4747.95	12692.7	12182.8	13471.2	7837.15	8393.44	9068.33	5361.83	1997.91	5246.39	6184.37	4902.73	3363.87	4298.61	4113.41	4893.3	3616.77	2883.17	3817.37	9541.16	10841.3	10803.9	6090.63	7888.68	6381.37	6295.71	6181.43	6014.44
VIT_16s0039g01170	phenylalanine ammonium lyase	559.849	622.106	448.985	3956.12	2830.26	4695.86	5381.28	4949.43	5088.36	2064.11	3805.14	3469.46	1024.6	858.692	904.337	2798.35	1921.41	2869.26	615.981	997.746	1057.01	3013.59	2305.22	1843.48	9727.66	12940.6	15777.8	1432.29	840.787	1698.42	9431.02	9232.26	7308.05	5502.95	6050.66	6884.42	1475.57	912.788	1090.19	1453.41	1368.64	2200.2	1552.56	1259.08	3105.64	2902.71	2652.44	4043.37
VIT_07s0031g00970	Unknown	79.9995	86.5698	84.2977	141.736	105.132	165.408	151.228	171.309	116.09	149.003	111.437	118.924	121.524	110.011	87.5906	179.755	150.827	202.604	26.8358	48.5809	42.8298	75.1297	65.7678	75.7696	135.35	161.803	185.468	166.273	168.976	154.458	288.278	226.81	161.342	97.6114	75.7992	86.5905	107.914	74.149	60.4558	95.7983	150.484	64.5815	82.2516	119.009	84.1849	97.3249	96.5466	107.327
VIT_13s0067g03820	chalcone isomerase 1 [Vitis vinifera] (VvCHI1)	3686.77	3581.25	3342.02	11019.2	11468.6	11387.9	9075.08	12792.1	11070.6	5239.85	3013.24	3246.02	6095.83	6256.39	6312.11	8779.02	8710.64	8263.21	6311.83	5342.71	5935.58	11570.4	8128.97	9316.39	10105.3	9608.13	9750.36	6881.82	4019.29	5820.33	7611.87	6277.51	6755.55	6370.28	6911.79	6452.9	1538.91	2008.9	1426.65	3007.9	3230.9	3468.93	2516.84	2852.59	2815.2	6857.75	7068.9	7345.14
VIT_14s0068g00930	chalcone synthase 1 (CHS1)	391.691	358.024	285.805	3471.65	3596.5	2307.94	1810.46	3538.56	2588.37	4135.05	437.958	1050.37	907.18	1220.77	830.33	3167.98	3484.33	2071.06	841.538	804.52	1114.55	3154.62	3373.18	3088.13	2738.61	2476.71	2652.84	976.787	529.651	1430.78	1941.2	2060.04	1665.76	2234.52	2116.13	2463.94	695.932	520.467	571.844	1615.27	1629.63	2025.25	1137.78	1281.4	1606.52	1747.41	1862.83	1529.43
VIT_14s0068g00920	chalcone synthase 2 (CHS2)	1729.37	1378.4	1209.51	11094.9	12932.6	9976.13	8002.24	10026.6	10161.2	5815.9	1278.24	2623.34	4771.69	4766.67	4445.04	8730.84	9995.71	7610.4	5564.53	3847.4	4857.66	13769.1	12280.6	12108.3	9198.6	7864.04	7262.97	4929.75	2538.95	5555.52	6223.97	5870.37	4115.81	5079.52	4834.23	6124.2	2096.26	2185.55	1961.83	6605.56	5837.1	7772.98	3109.73	4160.64	3722.92	8181.09	8435.79	6025.85
VIT_05s0136g00260	chalcone synthase 3 (CHS3)	8567.4	6176.11	6631.35	29744.4	31326.7	26536.2	17576.5	20168.6	21407.8	15028.3	7148.78	9547.09	16542.1	16601.1	12278.1	17247.7	18000.7	15119.3	20053.3	16878.1	17106.5	32975.1	27355.7	28164.7	14187.9	11584.7	13099.8	20740.5	10388.2	19021.7	16450.2	13333.5	9464.94	10332.6	9027.1	10298.4	4940.35	3807.94	4731.6	11271.9	13295.4	14335.5	7233.88	9029.18	9651.61	24695.3	23784.5	15382.7
VIT_04s0023g03370	flavanone-3-hydroxylase 1 (F3H1) [Vitis vinifera]	3923.04	3412.73	3388.62	9347.67	9749.57	9441.72	3800.89	5304.55	5282.98	7810.49	3783.24	4538.9	7986.72	6365.76	5301.24	5515.51	6158.03	3708.75	8441.66	6135.65	5507.26	17481.1	12267.1	13093.3	4294.51	4261.72	4431	6535.71	4420.79	5421.1	2672.1	2880.12	1665.36	2011.63	1815.05	1722.6	3298.84	3762.89	4364.96	4187.45	4786.59	4647.21	1331.97	1704.13	1539.9	5249.74	5390.43	2697.05
VIT_18s0001g14310	flavanone-3-hydroxylase 2 (F3H2) [Vitis vinifera]	6376.17	6570.25	6493.73	10457.2	10143.5	9826.16	9835.07	12600	12298.7	8405.47	5020.31	4762.8	7504.54	6639.78	6882.75	8935.7	8348.11	8394.26	9303.11	9569.9	8705.55	11133.9	8384.73	9385.25	9953.96	10190.3	10309.2	6022.73	4546.44	5965.15	9223.09	7234.2	7700.36	9495.92	8414.59	9960.58	4635.73	4528.09	4198.65	4823.05	4401.97	5668.24	4735.77	4916.05	5708.34	8844.94	8563.78	9653.32
VIT_14s0171g00300	4-coumarate-CoA ligase	920.51	937.111	847.002	290.606	234.252	287.021	189.037	207.532	202.016	1007.91	834.548	864.388	536.581	354.055	373.111	201.855	208.613	163.204	752.83	400.171	418.442	302.556	266.651	292.84	164.542	124.156	127.44	408.887	427.863	359.389	181.957	208.136	223.813	123.69	107.35	117.741	1176.11	1217.59	914.998	361.869	319.161	326.827	309.219	295.587	261.52	275.45	313.227	228.532
VIT_02s0025g03660	4-coumarate-CoA ligase	9258.94	10315.6	8301.92	6501.42	5590.67	6504.68	5581.44	5051.88	5106.67	4833.41	5638.29	5954.68	5708.6	3273.34	3805.13	4737.37	4016.62	4187.04	3950.42	4257.4	3171.1	5401.31	5276.27	5066.45	5997.65	3713.39	3850.4	8772.86	10956.1	12469.7	7386.63	10264	5585.47	3557.18	3329.63	3287.04	9235.13	8069.99	7802.42	7660.44	7409.12	7562.91	5463.07	4947.44	5070.42	7972.05	6516.34	4671.28
VIT_16s0050g00390	4-coumarate-CoA ligase	11671.9	12269.1	10417.6	7168.35	6790.63	5247.61	6331.78	7484.16	7133.34	1412.67	1321.11	932.52	9263.99	6311.35	4923.83	6427.39	4773.31	5652.28	13312.2	12989.2	10362.6	7712.73	6140.97	7583.65	7906.22	7178.99	7109.63	9209.22	9238.57	9162.5	7576.2	7376.73	5867.5	7132.18	5887.81	6428.77	9301.37	7923.11	9432.03	5493.41	6054.33	5462.93	8256.58	7961.49	9798.95	11894.7	9817.43	6829.93
VIT_06s0061g00450	4-coumarate-CoA ligase	14393.7	14447.2	13050	6827.49	6967.32	7352.55	7569.66	6978.09	8061.29	17524.6	16835.6	16795	13061.1	11354.6	12043.8	6136.85	6283.55	4735.73	10739	11981.5	11647.3	6807.14	7061.41	6346.23	6292.49	6017.86	5789.38	12864.2	13778.6	12355.7	7510.99	8022.36	5544.64	6134.64	6347.62	6753.65	14031.3	14129.9	12610.4	7994.35	7108.33	7919.19	6981.11	8176.7	8199.89	8193.81	8391.8	6783.6
VIT_17s0000g01790	4-coumarate-CoA ligase 2	3268.27	3819.7	3484.39	1300.54	1534.33	1378.88	1129.35	1115.4	1225.36	6224.49	5564.82	5992.04	1912.65	1273.34	1299.72	875.816	987.746	909.082	2410.26	2065.67	2506.37	1019.83	873.953	952.05	1400.32	1119.73	1526.13	624.952	752.445	706.938	629.073	771.47	538.139	409.187	387.976	467.827	2347.81	2024.32	2001.47	1579.23	1076.13	1501.98	1391.72	1592.2	1672.04	1268.24	1042.24	922.786
VIT_11s0052g01090	4-coumarate-CoA ligase 2	1424.39	1225.77	1233.35	2821.43	2453.33	3080.67	2965.24	4564.95	3591.93	2195.03	2688.85	2874.86	1092.79	731.039	794.733	2371.02	1613.47	1752.72	1942	2030.77	1766.58	3657.25	1399.93	1703.25	3317.9	4447.99	5099.69	1195.23	706.761	1307.21	3686.49	3776.15	2409.21	2817.61	3005.4	3895.43	2043.45	1717.16	1398.02	1641.71	1522.45	1963.18	1372.62	1023.64	2402.07	2792.07	2314.71	3169
VIT_16s0039g02040	4-coumarate-CoA ligase 3	227.418	202.565	194.624	371.943	493.185	342.058	345.288	396.478	398.09	320.865	344.171	320.083	189.759	160.604	130.753	245.009	281.43	155.45	193.777	144.965	106.33	459.208	265.751	300.667	247.658	228.051	276.117	247.161	217.207	274.473	234.73	294.942	191.915	181.91	176.516	163.648	216.202	335.09	220.096	319.298	208.649	358.259	103.903	158.802	103.208	294.413	321.356	205.795
VIT_00s0361g00040	Anthocyanidin reductase (VvANR) [Vitis vinifera] GeneID: 100232981	276.303	265.614	312.71	176.27	177.115	111.839	106.597	146.192	140.588	2956.15	818.519	1063.64	285.92	204.792	187.198	333.259	607.738	158.508	416.675	248.307	420.019	167.101	436.708	230.469	129.452	116.756	115.652	261.939	249.328	521.587	145.048	347.009	160.413	50.7518	85.348	109.653	195.159	291.138	90.3664	135.427	144.784	243.902	134.274	230.147	66.0723	259.758	308.633	169.094
VIT_01s0010g03510	Anthocyanin O-methyltransferase (VvAOMT1)	86.8091	86.3398	110.618	437.466	386.896	618.821	318.754	356.664	381.264	27.7457	41.2992	36.5687	944.919	1062.26	999.718	591.46	800.243	530.271	489.153	461.31	397.22	2241.04	1513.87	1827.22	545.446	169.766	191.132	687.736	329.056	359.742	200.652	120.968	162.889	116.41	68.5946	45.5509	62.1459	154.868	58.1066	386.32	512.596	545.159	62.7782	176.898	94.7031	739.539	898.163	660.876
VIT_18s0072g00920	Caffeate 3-O-methyltransferase 1 (COMT2)	27.9567	26.9955	24.2498	31.275	31.8726	33.7371	22.8087	28.7926	30.7541	32.6699	30.5338	36.0588	23.6853	26.3244	27.3898	39.5957	21.4299	30.4908	45.0143	41.6683	35.1651	23.1973	37.8413	42.3695	39.7061	44.8696	30.1179	28.5883	21.5507	33.4111	22.7019	32.4055	23.448	21.0777	18.5918	31.4008	51.8246	23.9248	35.7513	24.4838	29.1076	29.2752	32.9166	20.1812	25.5968	31.4614	24.6544	22.4902
VIT_16s0098g00850	Caffeic acid O-methyltransferase (COMT1)	7821.29	7817.49	7405.34	3772.16	3179.26	4822.47	4072.88	3985.31	4081.32	2475.91	2082.09	3213.66	4879.24	4894	3692.54	3299.6	2531.16	2154.26	11130.7	14053.7	13029	6502.91	5911.15	5130.92	6712.62	6632.23	6050.76	13043.1	14270.1	12273.1	5106.2	6828.78	4620.14	3494.55	2870.12	3144.3	6033.39	6048.16	6235.32	2248.94	2914.58	2776.28	1567.27	1179.68	1786.45	12507.1	15051.7	9501.15
VIT_01S0010G03460	Caffeoyl-CoA O-methyltransferase	1494.2	1563.38	1749.76	1734.41	1959.42	2086.74	1316.7	1870.44	1678.88	2338.2	2469.07	2133.62	2675.13	3691.75	3292.81	2021.51	1893.83	1983.35	680.413	1748.81	2035.61	3018.54	3233.22	2462.9	2017.34	1598.65	1351.35	2774.21	2256.29	2075.32	1838.6	2040.78	2085.92	1761.43	1802.67	1370.9	901.909	750.935	1124.6	1043.79	1536.01	1012.44	1055.38	1125.83	1347.38	2117.01	2358.07	2066.7
VIT_03s0063g00140	Caffeoyl-CoA O-methyltransferase (CCoAOMT2)	138.452	73.7093	145.236	164.17	151.141	226.675	328.569	480.511	240.327	234.267	155.326	127.722	155.878	122.252	109.572	279.42	146.826	140.043	287.989	294.81	184.145	415.874	79.6183	72.5355	617.01	952.517	619.013	143.869	62.6563	109.52	310.767	474.754	247.693	338.467	336.423	384.105	89.2203	94.3665	56.2046	56.5654	36.1869	51.2013	45.4819	50.5039	26.0668	162.131	145.718	300.836
VIT_01s0010g03490	Caffeoyl-CoA O-methyltransferase	196.529	172.637	211.285	753.675	865.91	1162.28	610.828	718.155	745.202	46.2408	48.2377	39.3041	1439.55	2205.38	1839.43	935.888	1077.99	829.864	849.313	929.574	803.693	3075.94	2268.87	2863.14	857.947	424.798	486.293	1666.7	756.145	892.502	558.124	357.445	329.813	382.411	243.568	240.459	182.16	316.656	317.831	922.429	854.235	755.565	293.732	496.148	318.377	1213.16	1542.69	995.622
VIT_01S0010G03470	Caffeoyl-CoA O-methyltransferase	27.9293	30.5287	33.4943	51.6272	63.5333	133.66	45.5844	77.7431	70.7769	12.3878	16.9483	19.4995	250.405	796.14	406.034	151.045	214.381	161.016	29.5368	52.7606	56.7039	319.539	506.785	301.577	122.597	66.2597	76.2828	359.752	183.553	240.108	200.679	90.4811	60.5449	49.6732	32.3662	32.9345	20.2721	29.3373	33.7332	52.0048	97.8739	56.6572	45.0918	35.1422	36.5271	100.71	160.625	94.1671
VIT_07s0031g00350	caffeoyl-CoA O-methyltransferase 1 (CCoAOMT1)	12312.3	11605.4	9536.87	20551.9	20583.2	22487.4	15600.4	21196.2	19521.2	13875.5	14437.7	12602.6	24411.5	18429	19567.7	19103.8	17516.7	16872.5	24360	20042.6	20350.4	20582.7	17482.2	17368	18449.7	16865.3	14198.5	11928.8	7221.06	12258.8	13461.1	14838.8	14585	13317.8	14087	16148.2	18766.6	19169.5	19406	15731.7	20227.9	17179	11892.6	12592.5	11122.9	14393.7	14680.2	20126.2
VIT_07s0151g01060	chalcone isomerase	148.321	189.258	138.44	164.777	153.614	158.443	176.059	184.871	139.875	116.798	107.817	126.451	124.094	167.899	97.4153	123.889	129.487	133.993	111.775	95.329	60.0232	163.969	118.371	118.39	98.244	63.4178	95.8307	165.927	138.977	136.104	98.7579	94.483	87.5242	65.2263	90.4419	38.4159	63.3295	129.887	97.342	97.726	121.515	155.78	75.9697	100.556	205.923	118.697	148.723	107.161
VIT_14s0066g00400	chalcone isomerase	221.792	158.758	190.503	373.909	356.559	407.385	214.164	302.069	261.9	186.837	260.92	204.877	451.299	586.221	502.885	411.281	553.789	326.97	421.303	612.811	437.868	578.38	751.879	874.764	434.697	198.104	200.71	366.757	211.823	252.259	237.679	200.155	191.658	184.672	208.036	306.152	135.191	200.267	111.64	293.333	317.987	284.403	184.166	222.039	251.913	569.1	636.323	478.441
VIT_19s0014g00100	chalcone isomerase 3	331.007	373.791	378.481	221.496	232.699	315.419	187.562	224.571	246.941	273.544	381.543	321.926	376.447	300.207	385.228	215.711	213.213	204.86	199.636	155.056	141.582	284.094	282.769	336.787	184.888	104.26	80.4082	491.283	320.297	259.05	148.763	159.02	97.6588	46.7772	41.3539	77.2736	130.941	324.701	124.661	196.21	375.026	266.867	150.993	99.7997	67.1897	229.28	329.484	220.131
VIT_11s0078g00290	cinnamate 4-hydroxylase	179.582	121.156	116.596	1719.29	1213.2	1880.6	1540.51	1238.84	1770.62	341.02	1245.25	732.457	471.506	381.543	488.327	935.323	625.483	757.319	169.663	313.654	162.947	1964.96	1290.44	1516.61	2755.32	3255.77	4461.15	555.608	326.734	396.588	1647.74	2573.07	988.017	618.922	609.884	699.116	417.995	333.092	393.378	1063.21	1151.33	923.55	291.022	298.253	533.085	699.736	609.496	580.076
VIT_18s0001g10720	dihydroflavonal-4-reductase	1607.28	1910.1	1510.77	2073.53	1849.98	1578.17	2073.4	1934.86	2196.98	2071.91	2021.32	1750.82	1947.44	1715.48	2298.8	2029.09	1997.19	2019.97	2071.98	1556.83	1634.8	2281.78	1732.93	1790.5	1610.23	1286.18	1568.55	1536.12	1237.64	1339.18	1448.17	1570.53	1540.49	1910.63	1786.06	1673.56	1535.61	2512.37	1066.59	2233.61	1652.37	2313.38	2567.08	2552.12	2364.44	1842.81	1942.63	1842.94
VIT_16s0039g02350	dihydroflavonol 4-reductase	22.7561	25.3445	22.86	31.8846	20.8276	22.2876	20.6019	37.1359	42.373	24.1952	18.6475	20.7618	30.1787	17.8414	29.6813	26.0467	26.0787	38.0065	19.6019	19.6699	16.7884	25.841	17.4784	17.3292	20.2404	18.9208	17.4657	20.6367	19.0652	19.4557	23.9553	22.3143	21.8938	27.0077	23.9018	23.2238	26.5169	19.0742	39.7502	26.9225	40.2076	14.5336	28.1727	18.5494	45.8852	24.8643	16.8958	27.6104
VIT_15s0046g01170	dihydroflavonol 4-reductase (dihydrokaempferol 4-reductase)	39.0411	26.3153	21.2483	30.2838	27.6187	34.1427	49.891	37.3561	25.5886	21.7087	27.6213	24.6034	52.132	18.7893	32.1165	23.2901	49.6366	23.2536	42.7397	27.0461	34.8759	46.6636	29.8649	32.6524	33.7403	20.6123	34.3964	26.9617	30.3961	27.6742	25.9646	18.5839	23.4367	22.1116	29.5861	28.3664	43.2925	42.4587	43.9209	38.2573	43.4224	91.8118	33.594	34.1299	23.7515	36.6157	32.8037	21.9369
VIT_18s0001g12800	Dihydroflavonol 4-reductase (VvDFR) mRNA XM_002281822.1	4729.53	4382.74	4818.67	6606.92	7669.79	7275.07	7852.04	9260.34	8180.91	8987.86	5610.55	6550.45	5800.83	6430.42	6193.25	6216.11	6791.63	6681.97	5260.44	6248.44	4847.31	8590.65	7882.14	8428.25	8561.78	10559.8	9093.58	6412.16	5287.32	6615.31	6318.36	6592.29	6262.47	5983.5	7663.79	8391.61	5133.98	6230.5	5145.15	6830.78	7300.15	6995.98	4614.92	4582.84	4604.82	6075.41	6090.32	6445.99
VIT_03s0038g04220	dihydroflavonol-4-reductase	36.6091	32.7091	33.5183	43.5987	27.01	28.894	24.1758	18.6556	21.8573	50.7555	46.6709	48.2378	33.1718	30.7814	43.3597	37.0858	36.8197	30.4156	67.9365	28.5034	53.0666	20.1074	21.9026	36.7401	19.3639	22.7346	18.1212	41.0263	35.08	36.2703	34.3202	42.4187	25.984	25.7285	20.8224	19.2006	27.2769	24.4384	36.3458	21.9883	40.4409	34.0411	28.3922	31.6419	35.0762	25.7034	34.9855	23.7204
VIT_16s0098g00860	Flavanone 3-hydroxylase	5454.56	8197.15	7113.74	4417.13	4234.99	5267.66	6013.26	4423.06	4573.27	3664.12	1200.74	1771.93	2459.96	2852.86	2480.24	2128.06	2613.93	1849.72	7629.31	8209.65	7426.72	5418.54	3610.26	4028.76	4382.69	4589.27	2717.82	9693.27	9590.96	7311.22	6447.43	7766.9	6109.6	5665.71	5856.71	5410.18	1632.42	2861.1	1865.03	1593.14	1554.31	1937.89	1433.12	1203.7	1008.01	6114.3	7338.3	6378.4
VIT_02s0025g02970	Flavanone 3-hydroxylase (F3H)	376.706	531.524	418.987	745.511	461.211	800.024	704.008	731.009	702.219	160.992	231.103	236.739	572.664	525.004	534.481	574.092	298.348	479.767	100.991	127.192	133.373	718.585	432.483	438.416	480.584	370.466	389.296	459.075	556.805	549.381	827.856	1044.95	921.297	1054.18	1401.71	514.94	229.063	639.547	787.747	415.464	434.165	329.684	692.682	690.383	716.18	271.831	188.416	386.286
VIT_08s0007g05160	Flavonoid 3',5'-hydroxylase	53.9229	82.2267	64.6252	118.126	102.856	93.7766	94.5876	71.5456	94.0387	60.0223	67.2372	43.3807	66.0254	54.3863	52.6099	74.9698	140.711	43.4045	244.334	122.756	118.413	105.833	95.3629	82.1052	70.2381	77.1251	94.1186	74.7303	76.5916	85.4317	96.4954	95.6166	83.0331	52.2326	63.0612	176.084	132.863	114.476	54.4833	162.297	59.5254	82.4	95.0947	105.217	35.326	295.332	289.187	226.285
VIT_06s0009g03000	Flavonoid 3',5'-hydroxylase	368.298	367.831	325.888	977.213	1047.72	1074.98	852.814	954.314	893.622	806.046	633.76	718.675	878.87	793.029	649.029	1047.94	1439.07	1012.12	1016.55	576.662	1045.4	2148.18	1856.02	2076.74	985.129	616.703	1084.04	702.984	471.546	695.171	686.406	392.375	410.094	619.656	254.972	321.932	645.934	202.819	395.269	488.542	1011.86	1065.61	993.351	852.577	1037.67	1196.45	1022.77	1167.62
VIT_06s0009g02910	Flavonoid 3',5'-hydroxylase	63.289	68.1937	82.2138	118.195	155.452	107.402	76.1487	105.096	109.195	147.286	114.876	123.139	135.644	198.036	128.18	139.918	175.24	169.349	78.1475	94.0989	164.639	120.2	235.472	167.345	83.5578	238.905	239.071	119.886	95.9302	88.3918	114.039	92.3325	148.831	139.007	92.2972	79.7564	51.5236	57.5111	43.1406	95.3319	90.4411	106.737	69.5213	50.2719	74.9716	88.023	132.1	113.905
VIT_06s0009g02830	Flavonoid 3',5'-hydroxylase	968.481	1276.62	1011.97	3080.09	3431.96	2954.5	2727.1	2681.72	3112.39	2697.82	2127	2499.72	2778.85	2826.73	2324.9	2790.57	3928.61	2262.59	2337.75	1797.62	2611.26	5419.7	5091.88	5528	2905.6	1893.26	3093.15	2604.29	1498.92	2033.92	2195.97	1395.09	1302.61	1683.61	898.384	1290.61	1620	1188.19	1295.51	2939.08	2629	3620.03	2381.66	2797.81	2806.82	4013.95	3780.38	2870.05
VIT_06s0009g02810	Flavonoid 3',5'-hydroxylase	784.517	1125.56	1000.99	3851.07	4022.41	3890.91	3149.95	3679.39	3737.49	2729.56	2326.88	2178.84	3283.01	3623.45	2705.6	3119.55	4081.44	2608.7	2255.55	1642.33	2431.62	6500.16	6406.07	6743.4	3145.33	2538.08	4160.45	2776.1	1580.19	1878.49	2782.69	1680.82	1339.15	1768.8	1087.47	1267.12	2104.68	1653.15	1262.03	4206.57	3572.86	4758.09	3668.75	3999.34	3735	4173.65	4301.08	3365.89
VIT_06s0009g03010	Flavonoid 3',5'-hydroxylase (F3'5'H)	226.572	230.052	237.985	564.851	659.066	688.67	486.288	689.521	696.597	770.055	1008.26	715.709	827.053	1445.84	1484.11	870.739	1160.18	971.126	323.549	282.837	263.021	1417.42	1170.46	1719.24	451.897	390.002	572.753	424.269	227.049	236.299	386.013	238.073	345.486	668.441	316.972	285.197	360.065	842.948	205.294	964.859	864.06	1027.14	755.943	1079.82	1063.41	446.121	651.637	649.231
VIT_06s0009g02920	Flavonoid 3',5'-hydroxylase (F3'5'H)	949.188	1273.55	1116.76	3585.13	4122.03	3958.42	2785.84	3484.51	3114.76	2625.89	1928.34	2338.79	2512.22	3469.16	2162.86	2944.25	3670.02	2602.17	2449.34	1711.88	2698.09	6696.9	5810.65	6589.78	3058.93	2290.38	3400.35	2585.05	1517.01	1767.08	2448.25	1385.13	1272.79	1995.93	1240.51	1371.65	2325.61	1983.89	1857.92	3745.43	3560.38	4593.73	3175.9	3865.57	3885.47	4152.11	4034.56	3573.42
VIT_06s0009g03110	Flavonoid 3',5'-hydroxylase [Vitis vinifera]	760.391	895.928	791.228	2480.52	2495.4	2637.87	2029.12	2322.54	2574.7	2343.05	1737.12	1978.89	2350.26	2650.03	1819.71	2871.85	3357.14	2631.27	1466.36	1295.31	3107.85	4448.19	4915.36	4416.2	2329.16	1576.37	2099.38	1710.24	1181.31	1758.93	1629.98	996.653	1207.74	1440.49	704.892	1314.3	1543.28	822.345	942.494	2425.9	2330.83	2893.16	2048.1	2749.39	2725.83	3256.92	2697.48	2699.99
VIT_06s0009g02860	flavonoid 3',5'-hydroxylase f (F3'5'Hf) [Vitis vinifera]	973.461	973.208	1058.36	3060.25	3287.61	3622.1	2323.16	3560.02	2928.46	2312.52	1931.3	2138.19	2883.98	3395.88	2242.92	3419.3	3422.58	2718.17	2035.44	1525.86	2487.35	6121.08	5394.98	5759.01	2532.78	1703.87	2602.83	2113.14	1387.76	1716.81	1858.49	1273.86	1158.46	1791.57	671.207	1015.26	2347.2	1264.71	1375.34	2609.63	2720.3	3163	2911.22	2879.83	3294.4	3628.1	3150.82	2886.59
VIT_06s0009g02880	flavonoid 3',5'-hydroxylase i (F3'5'Hi) [Vitis vinifera]	1062.68	1443.59	1301.12	3767.55	4588.65	4363.3	4029.51	4590.92	4243.45	3182.24	3684.18	2954.47	3949.44	5557.18	4241.49	3676.62	5330.25	4130.16	1975.22	2149.28	3275.2	7908.31	8170.97	7767.41	4107.11	3506.68	4775.15	3984.5	1997.27	2662.34	3888.61	2107.65	2472.64	3061.58	1532.35	1763.51	2606.76	1843.63	1911.02	5086.19	4036.76	4868.21	3977.54	5321.51	4309.44	4127.15	4688.46	4238.08
VIT_06s0009g02970	flavonoid 3',5'-hydroxylase j (F3'5'Hj) [Vitis vinifera]	1257.26	1540.7	1271.87	4522.15	5184.66	6263.07	4400.57	5158.36	4478.38	3132.86	2690.57	2630.33	3491.86	4188.23	3156.88	4191.45	4735.77	3361.74	3065.59	2339.01	3103.72	7420.95	7332.33	7196.44	4097.07	3287.38	4272.91	3301.75	2008.44	2504.07	3338.04	1802.38	1837.08	2422.08	1272.53	1562.82	2708.39	1886.1	1861.6	4036.03	4298.84	5356.99	3722.39	4121.2	4540.11	5100.96	4822.03	4645.26
VIT_06s0009g03050	flavonoid 3',5'-hydroxylase m (F3'5'Hm) [Vitis vinifera]	535.599	707.274	564.257	1767.33	2002.12	2030.04	1406.56	1859.46	1732.09	1740.21	1360.59	1281.92	1950.91	1948.15	1406.62	1889.99	2675.65	1778.1	1048.75	1114.89	1848.79	3318.73	4071.81	3409.32	1850.88	1279.11	2041.96	1619.63	1136.36	1483.6	1541.52	1018.28	950.243	1171.83	640.348	853.514	1139.05	644.637	987.384	1650.52	1803.09	2276.18	1935.84	1869.43	1937.89	2450.9	2242.66	1879.81
VIT_06s0009g03040	flavonoid 3',5'-hydroxylase m (F3'5'Hm) [Vitis vinifera]	910.234	1180.63	1027.69	2794.87	3359.95	3427.09	2356.93	3253.32	3276.83	2699.76	2033.98	2487.27	2633.93	3176.42	2564.39	3355.55	4011.63	3030.76	2038.15	1709	2814.57	5803.05	5543.71	5458.93	2789.85	1743.84	2725.71	2078.11	1407.05	2126.49	1772.2	1057.52	1443.59	1875.68	848.169	1097.34	1859.58	1004.54	1355.59	2834.64	3148.1	3337.07	2734.97	3028.69	3469	4292.87	3222.5	3450.82
VIT_06s0009g02840	Flavonoid 3',5'-hydroxylase(F3'5'H)	966.341	1457.03	1121.47	3541.73	4097.45	4429.88	3722.75	3879.87	4184.05	2845.6	2556.22	2400.5	3369.14	3608.11	2957.41	3257.28	3949.07	2988.06	1840.79	1801.87	2687.65	6657.4	7334.42	7003.47	3853.65	2517.34	3521.51	2796.82	1636.08	2036.44	2735.69	1594.51	1806.35	2101.83	1133.42	1627.18	1902.88	1607.89	1379.31	3896.8	3264.48	4860.48	2770.4	4114.06	3830.36	4297.86	4410.43	3807.31
VIT_03s0017g00710	flavonol synthase	4931.46	4415.66	4464.85	2780.7	2634.46	3000.96	2608.49	3263.31	2493.04	4759.49	3818.23	3023.1	5057.42	6176.07	5404.7	3601.62	3318.27	3650.75	4167.96	5016.49	4730.22	4322.37	3802.54	4069.29	2672.64	3017.05	2685.49	4121.87	4433.94	3534.25	2447.52	2120.07	2227.85	3140.04	3241.63	3393.1	3598.53	4178.48	3220.19	2460.36	3305.72	2436.05	3042.19	2909.96	4031.75	3422.85	3888.9	3379.07
VIT_10s0003g02430	flavonol synthase	167.403	158.161	191.401	146.42	103.312	131.342	109.837	108.378	135.743	207.629	242.389	196.696	198.783	139.7	176.532	125.695	130.284	106.004	301.217	135.155	106.069	178.159	98.64	132.948	82.5687	86.0792	70.306	129.425	111.513	112.721	81.5738	88.0778	73.0813	49.2128	58.0688	31.9863	64.4428	215.173	178.824	95.2636	69.8972	50.1124	58.8418	56.04	46.718	93.2669	85.4693	72.3237
VIT_10s0003g02450	flavonol synthase	3064.68	2930.41	2904.95	3021.86	2878.47	3199.32	3636.86	3519.75	3791.55	2059.13	1816.24	1673.85	3572.2	3395.36	2979.95	3281.01	3449.01	2870.89	4436.03	3730.29	4232.35	4175	3502.38	3494.79	4673.85	3804.3	3706.18	3209.68	2925.49	2719.71	3374.82	3610.01	2211.63	3222.25	2490.57	2587.75	1952.86	2336.62	1736.58	2061.05	2593.87	2416.22	2341.21	2818.3	2638.71	3158.44	3840.93	2913.76
VIT_13s0047g00210	flavonol synthase	2392.03	2371.88	2351.97	1302.91	1044.81	1433.69	539.25	381.446	519.586	1277.26	1320.2	1867.65	1419.48	1414.38	1359.51	708.732	584.259	425.884	1398.73	2020.29	1933.78	2027.92	1520.41	1405.39	448.382	214.088	103.241	1710.75	1423.98	1458.66	349.986	415.923	434.45	177.084	273.185	277.28	1209.03	1106.17	1056.95	323.709	258.545	275.928	140.508	51.7966	151.392	3469.69	3058.15	2980.92
VIT_18s0001g03430	Flavonol synthase	313.591	489.483	296.697	583.986	647.397	590.789	2498.88	2693.73	2276.61	3442.96	3032.12	2727.47	357.389	327.175	242.438	1232.78	874.821	1151.8	1766	1034.94	1213.16	786.744	662.061	657.093	4181.55	5200.05	5594.45	143.435	206.19	243.548	715.82	823.028	648.355	2131.81	2358.13	2018.32	612.377	634.539	789.123	236.317	205.007	185.6	2025.63	1457.4	2062.02	330.415	329.656	512.42
VIT_18s0001g03470	Flavonol synthase (FLS1)	41.5196	50.9063	35.975	1396.1	1050.02	663.157	469.173	958.837	1183.17	27.6562	33.2508	46.4666	43.1376	47.2179	80.909	326.75	509.359	475.307	59.225	128.461	51.325	141.115	171.257	145.298	1094.06	980.032	1401.6	56.498	32.6842	62.905	376.232	360.644	289.69	584.539	510.956	1000.64	77.706	188.94	98.1957	427.902	283.169	491.926	285.414	619.685	362.451	134.26	190.566	274.641
VIT_07s0005g04180	glutathione S-transferase	2457.77	2633.71	2245.84	1795.36	1916.27	1719.49	1612.58	1811.75	2105.64	1752.57	1646.97	1578.96	1729.38	1792.33	1538.11	1827.15	1724.22	1381.46	1973.16	1466.18	1393.62	1914.04	2072.99	1821.87	1895.85	1289.51	1196.49	1746.86	1660.81	1546.87	1265.51	1345.28	1670.15	1476.45	1348.65	1178.38	3202.83	3043.29	2438.77	1467.17	2021.54	1740.65	1953.55	2421.44	2601.6	1519.98	1382.65	1635.68
VIT_07s0005g00030	Glutathione S-transferase (VvGST2)	6053.3	6755.87	6733.6	4147.38	3833.11	5211.47	3122.69	3725.63	3423.1	12405.7	12237	11393.8	4457.67	3635.26	3963.86	2862.73	2430.92	2919.3	3374.85	2913.01	2963.17	6295.81	3342.32	3868.99	2874.76	2815.25	1914	5761.24	4642.48	4673.76	3552.98	4183.07	3115.61	1757.9	1584.69	1766.57	1947.42	1835.11	1603.24	1152.9	1531.14	1324.07	671.019	488.673	723.334	3938.68	3718.22	2635.57
VIT_12s0028g00930	Glutathione S-transferase (VvGST3)	10687.1	10057	10822.8	10379.8	10913.1	10730.2	12113.3	11975.3	12707.2	11990.5	10197.2	9865.93	11692.3	13093.8	15916.5	11864	10061.1	13003	9858.02	13069.8	11998.9	12218.5	11506.7	11687.2	11958.2	13560.2	13514.3	10877.2	11013.7	10664.7	9871.6	10408.6	13090.9	15226.8	14825.1	17106.8	6146.68	7797.1	7442.79	7728.78	8081.57	8100.59	7662.35	8726.55	8055.55	10449.7	10999.3	13430.4
VIT_04s0079g00690	Glutathione S-transferase (VvGST4)	405.806	298.649	387.296	23108.4	22778	21917.5	16387.9	21018.3	19399	25.4447	26.1148	21.8001	14217.2	15352.4	13316.2	21598.6	19462.5	19552.8	12151.6	8304.41	12289.7	26985.6	25271.1	26631.2	18100.2	15000.1	16159	17654.5	6614.59	13504.2	19586.3	14845.5	12225.6	15917.4	12874.7	14095.2	1154.29	1106.83	1746.06	14775.2	16694.7	17010.9	11441	12835.5	16703.1	19962.6	19435.5	18249.4
VIT_19s0015g02610	Glutathione S-transferase (VvGST5)	472.819	344.275	334.498	386.361	512.097	616.379	393.46	557.198	482.079	1568.85	1035.25	1499.08	560.065	1191.27	1131.8	1087.71	717.883	1775.39	118.616	387.03	605.726	389.614	1143.5	449.353	698.152	2421.47	1416.28	804.286	724.646	945.151	1215.76	1254.24	2451.91	1884.06	2198.41	1925.13	519.083	225.529	438.53	234.189	489.615	229.067	666.526	358.605	1333.06	305.646	437.387	575.807
VIT_02s0025g03620	Glutathione S-transferase 1 GSTT1	2759.2	3220.15	2731.04	3203.04	2908.73	3284.06	3375.59	3851.02	3552.71	3248.83	2252.38	2512.52	3672.11	4002.15	3411.49	3210.32	3441.18	3447.22	3109.08	3922.63	3489.37	3829.34	3894.06	3685.55	4056.36	3662.17	3847.43	3843.39	4038.26	3758.23	3603.11	3585.87	3203.4	3202.25	3332.9	2537.84	1745.64	2085.66	1618.81	2597.14	2354.6	2177.73	2145.61	2298.64	2455.54	3336.93	4251.11	3507.07
VIT_01s0026g02400	Glutathione S-transferase 10 GSTU10	47.1045	40.4372	52.9573	89.9405	44.1466	122.035	110.741	214.583	98.3292	46.3362	52.4455	80.1425	53.7851	51.0261	64.8756	363.186	181.475	200.186	47.7598	36.8215	44.2077	97.6017	35.9502	43.559	68.5483	97.3898	64.9093	48.759	43.4724	58.4917	114.836	99.7091	83.0818	123.316	276.094	137.243	31.5317	36.3186	27.033	24.5591	38.5539	38.8822	46.2779	38.8033	76.6662	38.2879	26.1501	69.2381
VIT_01s0026g02390	Glutathione S-transferase 10 GSTU10	46.802	49.2663	32.6908	86.532	52.9567	87.7783	144.983	155.085	104.841	43.3461	52.1049	75.1197	39.3915	46.3259	66.3511	382.699	148.202	192.21	92.1646	48.4003	137.835	78.2906	35.8426	51.4534	79.5502	110.897	49.5721	45.2203	49.7219	57.3696	120.389	95.0901	81.9287	228.551	262.234	255.165	20.7762	21.7905	32.4461	29.1052	32.5614	27.2058	38.4457	26.4595	41.0894	29.8148	27.4207	97.788
VIT_01s0026g02370	Glutathione S-transferase 10 GSTU10	44.3966	40.1224	35.3544	93.3683	49.9856	69.3383	89.4796	139.194	127.69	51.0081	65.5977	67.2928	49.0161	43.5635	51.4646	360.911	157.62	200.002	87.1717	53.1675	113.731	94.9977	54.228	70.627	61.7965	106.504	59.9011	66.4322	65.5504	56.4428	133.402	102.829	111.766	158.759	292.998	274.431	32.5765	45.7049	43.9026	62.3571	39.3104	43.8076	42.415	39.7698	31.6244	43.3234	42.4188	59.089
VIT_07s0104g01820	glutathione S-transferase 11 GSTF7	31.4249	26.0131	19.2766	35.4181	34.141	27.4403	27.6865	25.1819	22.3493	30.1015	23.2404	21.2164	23.8976	32.8497	28.2624	23.0355	25.4468	28.7141	23.0551	20.5769	26.6744	35.8466	31.1873	32.4896	28.5688	24.0599	29.9456	25.9591	24.3963	20.6831	26.2881	16.9637	25.6424	23.0386	40.9254	26.0297	24.9286	35.6195	33.0094	32.8839	25.5784	113.952	29.2983	38.6045	26.3031	34.3426	21.2477	29.3434
VIT_07s0104g01810	Glutathione S-transferase 13 GSTF13	3025.76	2636.92	2798.1	476.503	479.349	662.673	136.082	177.184	229.514	2629.3	2243.98	2223.91	2188.23	2950.37	2613.36	319.243	372.524	346.453	1027.71	4102.1	3542.07	1430.1	2036.55	1303.05	468.985	256.388	263.95	3501.85	4023.08	3754.74	254.677	272.182	249.277	43.4253	45.2279	116.036	1978.7	2676.84	2352.46	487.288	513.379	494.394	98.7116	40.3176	56.7049	2380.29	2730.45	1947.68
VIT_07s0104g01800	Glutathione S-transferase 13 GSTF13	7416.59	6575.45	6111.06	1169.27	1054.59	1429.23	364.284	412.526	527.178	4699.8	4919.96	4254.04	4900.05	5319.23	5578.09	627.248	696.053	598.93	9026.48	10475.1	9541.48	3275.34	3590.95	3105.13	995.629	646.391	553.366	6898.17	7712.05	7606.54	516.865	482.458	591.02	255.618	177.13	238.756	4713.62	6485.79	4707.24	1227.41	1152.58	1238.05	163.804	172.226	108.976	7341.45	7017.79	5880.35
VIT_05s0049g01070	Glutathione S-transferase 19 GSTU1	6706.6	6107.83	6636.94	4049.44	4069.07	5219.58	4165.49	3625.86	4337.41	10524.6	9630.95	9964.84	4640.76	4296.11	5374.81	3995.64	4210.66	3487.44	5477.98	4312.7	5531.73	5534.92	4287.13	4666.7	4334.44	3491.76	2931.6	6880.65	6038.68	6488.37	5323.49	4955.99	4605.13	3067.64	3334.54	3202.11	3252.17	4602.07	2380.32	3818.16	2873.44	3716.65	2039.32	2720.81	3324.55	4740.23	5173.41	4090.01
VIT_19s0015g02880	Glutathione S-transferase 20 GSTU20	19137.8	18702.1	20321.3	17851.3	18202.5	18251.9	17229.8	20299.4	15953.4	39770.9	34071.7	35992.8	25036.8	30752.5	25837.9	24277.1	24652.8	28431.9	14452	20001.4	24154.1	19378.7	24846.9	21878.3	21436.6	28166.5	25272.7	23231.4	26085.1	25882.3	23377	23236.2	27790.2	28299.2	30942.5	30308	21102.1	19818.7	24114.1	12877	17660.1	13682.7	20198.8	16691.3	21778.4	15483.3	15514	18558.6
VIT_19s0015g02590	Glutathione S-transferase 25 GSTU25	17241.5	16506.2	16368.4	16126.9	15783.1	14880.7	16294.1	16828.2	13973.9	34375.6	29631.3	33543.1	20843.4	25243.4	23096	19955.1	21479.3	24049.8	10347.6	16639.8	22251.1	15385.9	21235.5	16694.2	20131.6	21457.2	21107.4	19572.7	21493.2	20908.4	19852	17747.1	25986.8	26147.5	28383.4	29369.8	17804.4	18695	19374.2	10227.5	12675.6	11712.6	17884.9	14608.4	17221.6	11623.5	12905.2	14905.3
VIT_19s0015g02680	Glutathione S-transferase 25 GSTU25	7597.8	5772.47	6900.32	9779.54	12007.3	9377.36	7216.63	9490.39	9314.65	4370.52	2556.68	3463.14	8816.84	12229.6	10377.2	8120.76	7853.2	9493.83	3987.47	7179.95	7795.38	11558.9	12836.9	9213.47	12051.1	12896.9	11665.7	11686.2	12129.3	11088.5	9593.92	9492.89	13212.9	12030.4	14647.2	12197.3	2647.36	2640.88	3470.69	6153.5	6169.08	5719.13	5295.83	6151.84	6081.01	8147.75	7505.54	8438.47
VIT_19s0015g02700	Glutathione S-transferase 25 GSTU25	9649.58	10451.3	10985	9072.43	9126.98	9105.41	8435.1	9357.74	7833.69	24503	17056.2	22481.7	11789.8	15311	12386.2	11057.4	11555.6	12731.5	1893.29	8450.18	10580.5	10387.3	12578.2	9765.43	9000.98	15161.1	12089.5	13045.3	14739.2	13809	13872.8	13225.4	16832.5	15524.4	18855.3	18442.4	9550.83	7862.22	10726.8	5949	8618.35	7868.11	9126.6	8038.65	11116.4	6931.31	7936.19	7754.18
VIT_19s0015g02730	Glutathione S-transferase 25 GSTU25	2354.69	1799.64	1841.71	2294.06	1942.94	2220.66	2338.28	2372.27	1934.4	5309.6	3689.3	4447.24	2539.43	4286.99	2526.45	2594.73	2274.76	3635.76	907.197	2335.55	2012.06	2681.85	3394.3	1996.35	2174.95	4247.72	4048.24	2700.75	3855.32	2950.98	3197.88	2795.1	3860.66	3207.32	5867.51	3848.27	2075.35	1213.54	2651.03	1401.68	1895.61	1562.96	2209.68	1859.8	2779.86	1854.95	2176.79	1959.97
VIT_19s0015g02890	Glutathione S-transferase 25 GSTU25	4161.53	4578.42	4127.16	4556.54	4722.06	3872.57	3234.03	3957.69	3589.36	14961.3	9972.54	12551	6353.95	11281.5	6544.19	6175.87	6100.46	5718.89	795.88	4522.53	4236.47	4871.3	8905.98	5359.6	5542.05	10924.2	8150.51	7999.72	10606.7	10663.9	8939.7	8113.85	13347.3	10025.4	13774.4	11886.3	5159.02	3650.67	6159.95	2880.61	3792.8	2215.67	3893.7	4355.26	6601.93	3204	3465.44	3304.21
VIT_19s0027g00460	Glutathione S-transferase 25 GSTU25	2694.86	2798.42	2737.24	1607.04	1513.96	2064.19	1765.77	1833.41	1590.18	10434	5764.98	9312.13	3552.42	6229.07	3592.85	2213.71	2518.34	2518.08	2581.84	3437.99	3557.4	2106.66	3362.07	1701.27	2511.97	5547.92	3759.73	3849.19	4778.31	4761.66	4004.01	3388.89	6529.56	5691.79	12064.7	8133.05	1460.53	1730.65	1728.3	893.832	1296.06	951.226	1504.23	1291.83	2001.23	3431.1	4101.71	2651.71
VIT_19s0093g00150	Glutathione S-transferase 25 GSTU25	18541.1	19679.4	20249.3	19227.9	18980.9	17994	12830.4	18991.6	12441.4	32751.4	27380.6	32296	19381	26144.7	22321.2	17809.7	16213.1	19844.1	5194.38	17002.8	17988.4	15995.2	24117.7	17999.3	16375.2	27021.4	23226.3	20173.5	26191.7	25598.2	22566.9	20971.8	26474.3	24968.3	30684.4	30312.7	18126.5	15769.3	19653.5	12689.2	14768.8	14237.7	16224.1	16942.4	19034.5	15296.8	14633.1	18700.1
VIT_19s0093g00190	Glutathione S-transferase 25 GSTU25	16261.5	15834.6	16716.2	16422.1	18380.8	17162.9	16525.6	18581.1	19285.5	23272.7	19619.3	23589.7	22475.8	26666.3	17258.5	18390	19351.8	18829	11019.9	17958.9	19520.4	18765.4	22014	19248	22585.9	26115.6	24206.1	22834.2	23888.4	24746.8	23290.9	20363.3	25316.6	25642.5	29797.6	26800.7	9772.35	10280.8	11847.3	12939.4	12867.4	11788.9	13887.2	14575.4	15606.2	17100.4	18251.8	17366.8
VIT_19s0093g00350	Glutathione S-transferase 25 GSTU25	755.787	752.286	831.226	497.183	505.696	635.481	601.843	508.255	533.413	1247.41	1027.45	1151.53	768.801	667.801	879.349	380.911	286.999	344.264	1072.01	634.227	757.615	628.232	319.923	388.71	459.767	360.076	194.741	856.25	821.409	762.15	544.332	652.83	655.031	346.467	341.738	466.924	317.648	509.272	480.203	340.157	397.206	404.245	216.945	211.418	289.224	678.438	896.272	548.093
VIT_19s0093g00400	Glutathione S-transferase 25 GSTU25	729.253	739.388	761.666	584.407	650.781	662.061	619.323	691.839	663.272	1270.26	939.081	1142.23	658.347	690.615	820.04	564.498	355.707	557.97	515.483	645.391	1017.49	689.624	510.046	552.032	703.729	727.68	428.12	894.694	886.57	884.22	687.82	811.742	965.412	588.619	653.14	473.103	244.282	251.866	155.786	169.518	439.877	281.263	270.854	203.4	318.749	793.567	864.079	832.214
VIT_17s0000g02950	Glutathione S-transferase 25 GSTU7	603.922	794.509	781.767	1709.09	1520.72	2300.3	2566.94	4402.31	3336.47	1049.5	1215.26	1043.16	612.156	701.189	897.423	1610.06	850.245	1316.07	1048.6	733.424	903.554	1991.03	994.752	942.356	3350.28	5057.32	3695.81	1211.54	921.996	961.434	2673.67	3106.83	3403.86	4613.92	5231.82	6212.53	915.115	1267.71	755.317	689.432	832.384	868.497	1038.57	903.414	1187.29	1391.03	1576.14	2221.88
VIT_17s0000g02930	Glutathione S-transferase 25 GSTU7	366.959	455.548	457.211	1468.52	1396.4	2092.61	2310.93	3025.49	2787.97	898.001	1169.27	1104	418.55	647.759	712.821	1392.15	755.759	1146.7	165.37	467.051	511.254	1260.19	838.585	718.694	3363.13	5441.75	4474.3	1035.05	731.019	914.278	2541.32	3115.1	3328.51	4246.43	4897.51	5462.86	299.507	568.679	164.628	518.311	570.69	611.926	558.076	778.836	944.05	1145.52	1367	1847.79
VIT_17s0000g02920	Glutathione S-transferase 25 GSTU7	88.4701	71.5997	85.0815	106.227	149.214	153.737	121.235	254.801	144.393	93.7683	95.7978	103.465	65.6063	71.5729	103.471	97.4962	78.1977	104.04	346.248	279.865	314.345	84.2998	50.6996	71.8428	153.182	318.362	193.924	92.8382	66.4579	94.2111	157.277	145.776	157.185	194.885	212.345	266.563	73.6685	76.16	74.8695	44.0415	88.1208	38.3184	72.028	92.5541	134.114	155.676	154.336	139.442
VIT_16s0039g01070	Glutathione S-transferase 25 GSTU7	1338.93	1437.22	1387.85	1329.35	1209.21	1745.34	958.974	1034.22	1034.41	1619.54	2633.27	2222.46	1680.83	1666.04	1342.51	1263.42	1285.47	1427.04	744.956	961.827	927.765	1541.56	1248.93	1305.71	1753.62	1441.99	2268.87	1659.6	1415.33	1441.71	1215.61	1370.72	1181.74	631.176	644.855	439.112	488.222	793.888	759.75	520.262	588.157	438.845	602.462	539.236	599.723	1551.84	1553.61	2071.15
VIT_06s0004g05670	Glutathione S-transferase 25 GSTU7	298.272	312.504	304.033	264.703	233.529	240.02	255.311	242.386	226.269	744.454	546.17	783.534	638.385	1021.06	318.788	316.014	278.262	394.192	87.0445	218.212	407.454	344.979	327.584	226.794	342.09	536.677	515.504	539.847	660.607	656.414	546.91	554.408	456.028	319.762	349.035	232.002	491.567	349.904	575.845	276.199	306.27	239.688	205.707	164.547	253.832	317.947	364.209	283.368
VIT_05s0049g01080	Glutathione S-transferase 25 GSTU7	3653.41	5402.24	4217.81	2999.71	3219.61	2999.68	2305.14	2493.91	2916.49	8165.73	7654.3	6658.03	4144.91	4227.64	3842.04	3190.37	3058.52	2455.09	2878.58	3119.18	4393.9	3419.31	3743.68	3352.75	3328.72	2811.43	2629.04	5690.32	4563.89	5222.55	4247.57	4257.47	3749.24	2244.12	2465.9	2307.44	2052.4	2507.79	1894.39	1873.97	1750.45	2606.9	1332.43	1419.94	1680.33	2749.27	3049.81	2881.51
VIT_05s0049g01090	Glutathione S-transferase 25 GSTU7	14899.6	16448.3	16641.6	9775.02	10437.8	13411.6	10403.5	10683.7	9976.74	19948.6	20283.5	21009.4	10209.9	9856.1	11320.4	9535.28	9186.77	8751.7	13581.2	11037.8	13067	12879.5	9587.58	10021.4	9227.51	8076.3	6537.67	14530.5	11356.3	11986.2	9376.15	11575.6	9852.86	7131.67	6503.77	7583.91	7373.97	11669.6	7544.38	7795.2	6360.53	9267.98	5504.09	5778.59	7100.1	11249.5	12571.7	11053.2
VIT_05s0049g01100	Glutathione S-transferase 25 GSTU7	2201.33	2065.72	2108.15	1463.62	1394.14	1645.51	1221.67	1409.67	1383.64	4269.36	3510.85	4031.27	1507.13	1849.55	1913.38	1081.62	1172.03	1067.27	557.009	1306.03	1483.23	1825.57	1700.85	1625.31	1364.65	1249.88	1088.1	2797.84	2495.37	2682.1	2079.86	2112.1	1814.71	1203.02	1211.33	1094.48	668.192	1188.28	632.115	1005.55	828.227	1093.8	452.969	682.75	937.14	1488.41	1800.92	1108.7
VIT_05s0049g01120	Glutathione S-transferase 25 GSTU7	15475.6	14097.5	15171.6	10651.1	9443.52	12147.6	9652.66	9611.55	9865.65	18622.3	17705.3	17926.8	9517.55	8980.6	10146.2	8305.64	8127.14	6912.58	11174.9	10217.2	11508.7	12233.8	8642.05	9991.86	9028.78	7068.92	6452.14	12063.8	10721.5	11235.8	8129.47	9761.96	9674.44	6834.9	5996.7	6576.33	7789.68	8979.87	6362.2	6685.89	6696.39	7774.98	4862.9	5035.33	7166.34	10643.3	11188.1	9492.83
VIT_05s0051g00130	Glutathione S-transferase 25 GSTU7	416.062	441.614	436.827	251.743	249.821	332.137	233.936	276.521	247.053	532.794	508.427	493.13	532.954	555.566	476.657	301.202	222.085	314.006	280.572	392.99	416.938	542.133	230.469	278.428	243.178	260.38	181.469	322.854	281.391	237.053	226.348	234.787	218.009	249.226	127.874	140.424	106.951	112.353	135.323	144.64	197.551	122.76	119.983	66.8434	214.147	555.57	485.386	436.13
VIT_07s0005g04880	Glutathione S-transferase 25 GSTU7	41.603	51.1603	30.8849	273.85	254.857	337.019	263.845	387.604	290.37	53.4935	39.7514	54.2127	83.3942	70.5129	96.2537	166.584	192.948	157.305	41.5658	35.7449	37.4034	151.434	69.2081	142.705	159.365	224.094	168.507	86.1176	60.085	56.6396	274.665	279.335	261.856	240.088	279.503	384.139	38.0643	40.1732	35.377	151.254	206.374	139.48	355.279	325.087	338.301	82.7133	83.0715	181.537
VIT_07s0005g04890	Glutathione S-transferase 25 GSTU7	393.338	385.956	380.885	623.297	1204.1	1383.86	1624.6	2370.64	1948.11	701.198	235.665	474.127	710.871	729.536	923.618	1372.55	1032.72	1080.28	479.816	573.614	516.854	1546.33	731.186	920.031	1897.21	2368.9	1357.72	659.587	490.841	535.454	1943.42	2035.34	1995.88	2658.4	2807.42	2409.59	132.409	247.183	97.0839	465.85	666.145	635.634	537.39	555.946	748.279	804.575	735.632	1362.62
VIT_06s0004g05680	Glutathione S-transferase 25 GSTU7	19546.9	21057.4	23076.9	6406.52	6360.08	9657.14	5094.72	4015.21	4519.68	23725.1	20897.2	21088.5	14913.9	16877.7	16414.2	4557.13	4313.36	4432.27	10538.1	12692.2	14080.2	9869.01	7187.08	8569.85	3826.94	2819.2	1470.21	20208.6	20854.3	17759.5	4085.1	4360.64	4128.64	1839.83	2308.86	2001.25	5895.43	7810.32	5749.13	3929.06	2819.95	3722.95	1607.9	1637.51	1557.23	12317.6	12518	9446.69
VIT_01s0026g01340	glutathione S-transferase 29 GSTU18	4023.72	4600.82	4407.03	10197.5	8532	9553.14	5619.11	8218.91	8480.84	1603.5	2739.53	3050.44	3417.54	4029.21	4975.44	8935	8131.51	8766.26	3038.42	2969.03	3285.49	10829	11439	11408.3	6260.68	6010.04	6268.55	11435.5	6710.59	8708.61	7647.55	7703.25	7035.36	5607.38	5696.8	6668.88	3546.2	3551.47	4185.9	8800.48	9828.3	9914.92	5669.17	5572.45	4965.23	11107.6	10778.7	9639.27
VIT_07s0104g01830	Glutathione S-transferase 8 GSTF8	119.141	161.442	106.735	72.7192	95.1567	85.3979	98.5387	78.6612	48.4128	178.801	271.707	167.476	70.9297	80.8779	66.114	43.8245	43.7951	54.2449	219.755	107.067	115.129	180.923	170.345	129.587	67.3689	74.5744	83.8867	99.1881	98.5367	76.5699	67.3532	45.4405	94.0161	77.3115	96.7143	174.094	156.132	325.281	311.217	298.082	113.478	175.827	152.063	82.5898	60.3295	101.021	150.697	92.0276
VIT_07s0005g00010	Glutathione S-transferase 8 GSTF8	6036.27	5216.81	5940.54	1969.6	2216.36	2695.91	1498.67	1411.35	1714.89	9932.8	9432.23	9812.12	4156.52	3222.2	3051.56	1465.53	1653.71	1583.59	4685.15	4006.28	3761.74	3757.99	2829.45	2713.37	1425.62	1372.81	935.196	4025.68	4729.65	3627.93	1897.84	2180.29	1959.38	734.993	1010.65	673.095	2110.36	2878.11	1764.79	1005.88	1063.5	1223.28	553.779	348.113	384.183	3570.78	4332.24	2264
VIT_19s0093g00160	Glutathione S-transferase 8 GSTU19	211.209	184.32	214.698	257.754	222.999	196.171	228.073	272.726	243.689	278.699	185.063	252.292	198.201	332.098	257.195	261.698	243.012	367.897	160.29	358.539	577.996	283.36	353.938	206.658	281.84	461.017	501.266	182.39	216.666	232.67	214.696	175.183	547.212	723.414	880.744	665.32	209.884	153.497	308.051	127.999	224.453	182.253	266.872	199.796	573.659	308.36	307.521	308.943
VIT_00s0153g00050	Glutathione S-transferase 8 GSTU8	14390.6	14787	15443.6	7670.32	8568.4	10412.9	8297.86	8487.92	8381.25	17308.1	16769.6	14700.7	12367.4	11505.5	11450	8972.43	8135.86	8272.2	12732.9	14590.3	15688.9	11402.3	12450.9	12097.7	8626.88	7423.85	6811.68	15153.8	18338.3	16780.4	10908.4	12407.6	8585.88	6773.63	6796.91	6698.1	8712.12	9507.05	8779.14	7219.81	7395.69	6181.34	5748.51	5255.48	5977.73	11257.9	14055.8	10892.1
VIT_15s0024g01650	Glutathione S-transferase 8 GSTU8	11312.5	12488	12017	6678.62	7655.25	8277.56	7571.51	7671.03	7903.12	24715.3	15162.5	22145	10453.6	14902.5	12495.3	8056.4	6679.97	8686.71	4264.92	13261.6	14722.1	11266	15394.1	12880	8873.52	11872	10382.3	13564.3	23055.4	20139	13255.9	13084.9	11254.1	8085.02	7733.47	8284.03	8082.2	8343.23	8735.19	6053.78	7416.81	4580.09	5434.85	4114.06	4572.76	9107.76	11397.8	9208.66
VIT_15s0024g01630	Glutathione S-transferase 8 GSTU8	13514.2	14970.8	14884.4	8937.01	9024.6	11183.3	9610.31	9177.85	8670.69	20715.8	17798.2	20307.6	11771.2	14359.6	12561.6	8445.51	8040.53	9206.86	7730.19	13037.7	15436.6	12020.5	14607.1	11267.7	8650.89	7765.08	7222.68	15581.2	16473	15890	11852.2	13087.4	10089	7048.31	7546.22	7343.95	6933.09	7987.97	8546.58	5639.99	6473.01	5616.96	5277.91	4690.88	5542.11	10892.6	11244.6	9656.87
VIT_15s0024g01540	Glutathione S-transferase 8 GSTU8	2448.34	2644.08	2732.98	4291.45	5093.87	3738.76	4754.6	4618.22	4821.72	2936.59	3108.2	3239.53	2431.62	2804.33	2650.12	2567.6	3151.65	3334.91	1643.29	1891.15	2081.31	3380.1	4950.22	3681.19	3773.57	3208.62	4400.97	3060.45	2944.74	3475.58	3657.34	3607.18	4431.34	3707.05	3201.7	2978.17	1873	2861.95	1597.2	2351.68	1867.75	2358.97	1420.38	1409.54	1285.52	4500.86	4517.83	4562.44
VIT_16s0039g00970	Glutathione S-transferase 8 GSTU8	929.472	761.948	935.394	322.082	464.752	573.503	461.915	447.432	492.238	2745.2	2527.84	2875.31	1602.16	2620.48	2179.31	837.799	865.395	956.213	450.387	1210.77	1391.56	1027.36	1480.04	1122.86	713.951	831.414	623.221	1784.47	1653.03	1672.67	820.295	772.361	1030.24	462.442	615.754	414.185	424.831	479.375	402.151	189.383	457.151	204.551	365.913	163.967	320.606	940.889	1056.92	972.647
VIT_16s0039g00990	Glutathione S-transferase 8 GSTU8	3344.64	3556.35	3506.19	1322.93	1284.25	1854.82	1288.7	1548.84	1249.02	4354.47	4043.87	4113.78	3095.18	3487.95	2823.37	1759.89	1735.61	1591.39	3713.43	4096.14	4067.77	3021.02	2610.44	2508.48	1737.24	1135.56	1024.97	3337.08	3636.25	3201.75	1395.48	1443.52	1393.8	947.515	757.745	785.549	1610.62	1641.24	1723.36	721.143	1069.02	812.781	731.067	627.256	934.273	3054.88	3418	2431.89
VIT_06s0004g05700	Glutathione S-transferase 8 GSTU8	93.1052	101.587	132.66	599.647	397.696	821.971	556.808	435.619	414.852	292.062	304.187	205.993	108.308	90.866	133.026	231.807	164.719	495.726	138.953	96.8676	99.9998	587.132	152.995	254.169	317.936	470.914	669.423	144.934	103.812	111.86	372.117	509.019	541.311	185.119	162.632	162.667	169.558	67.5202	382.426	208.467	274.903	110.284	171.061	128.477	356.084	115.451	101.431	133.812
VIT_05s0051g00180	Glutathione S-transferase 8 GSTU8	774.387	764.926	856.811	329.123	329.67	368.824	335.342	305.34	409.152	1277.3	1879.12	1615.69	793.062	814.463	955.647	379.511	363.461	430.272	726.224	822.233	856.154	791.801	454.938	498.651	340.236	283.569	275.781	487.312	490.205	516.74	277.474	310.467	318.8	289.757	189.337	234.521	297.83	516.917	421.571	272.247	207.362	346.929	283.536	213.873	198.055	809.927	928.516	686.956
VIT_08s0007g01420	Glutathione S-transferase 8 GSTU8	55.2036	79.0956	76.6635	100.936	131.201	127.946	84.0737	171.425	104.686	294.775	224.865	196.102	84.4283	160.64	108.446	116.597	98.4079	99.4188	61.1059	81.342	121.454	161.344	119.882	116.93	106.776	192.723	102.162	101.015	146.411	139.859	184.181	191.153	246.974	190.396	137.048	116.896	83.1389	96.6986	61.6481	68.4502	81.168	63.9543	75.1914	31.8953	54.6141	61.5096	48.1706	99.4838
VIT_08s0007g01410	Glutathione S-transferase 8 GSTU8	52.7083	67.6733	58.969	119.929	116.359	127.556	129.56	182.287	145.862	323.836	213.877	149.598	58.0598	144.506	51.1832	132.33	84.2826	86.9581	88.3139	77.7087	101.984	241.916	60.5092	96.9751	87.9069	85.2447	58.0411	91.3423	87.136	57.0915	173.296	131.732	144.343	81.0855	119.258	196.836	50.9965	54.9172	173.136	60.93	51.9437	64.8525	73.3397	44.5059	73.9476	65.3286	72.9477	91.573
VIT_12s0028g00920	Glutathione S-transferase 9 GSTF9	989.678	1090.47	1064.19	1482.11	1200.58	1603.4	1358.23	1683.42	1568.74	1153.94	1256.62	947.442	2293.02	1970.23	2077.45	1328.69	2087.48	1457.03	2145.28	2029.94	1490.32	1998.79	1851.6	2266.99	1833.49	2218.08	2316.46	1499.69	1751.08	1261.94	1429.12	1609.55	1750.55	1691.48	1850.35	1813.08	809.94	1300.31	896.976	1306.38	1155.21	1456.33	1270.76	1423.36	1452.87	1852.22	2031.14	2021.75
VIT_17s0000g06110	glutathione S-transferase 9 GSTU9	38.4397	36.2562	48.6813	51.3692	59.7472	50.9557	46.6044	109.419	64.8105	49.2542	43.9255	56.7074	41.8889	63.4637	58.9049	44.3152	38.3019	68.4478	71.9341	41.8567	80.9027	43.9487	67.6436	47.9315	66.3668	110.66	82.897	59.8488	39.1807	58.4539	92.9029	88.9152	81.126	88.0169	67.9172	72.2464	18.352	32.1925	58.3558	24.0286	40.7726	25.8676	31.7744	32.7236	37.795	54.5831	32.513	45.2625
VIT_08s0040g03100	Glutathione S-transferase GSTO1	3167.39	3802.82	3246.51	7321.22	6444.28	6902.67	6654.9	6835.96	7071.42	3094.3	3240.07	2966.41	3528.71	3814.67	4626.34	5969.87	5176.7	5749.47	2894.05	3645.36	3492.6	6103.93	5442.13	5629.1	7813	7947.76	6816.79	5729.33	4842.99	5525.09	7930.33	9198.84	9587.61	7622.84	6910.43	8076.59	1905.85	2646.83	1789.34	3949.81	4483.26	3643.2	3209.39	2945.23	3810.67	4580.28	4895.49	4700.87
VIT_08s0040g03040	Glutathione S-transferase GSTO1	2107.77	2762.63	2386.42	4625.72	4387.64	5248	4607.83	5581.6	4650.53	3147.74	2783.59	2882.48	2958.5	3569.68	3816.61	4167.81	3133.77	5661.91	2482.34	2553.63	2179.3	4140.32	4655	3623.29	5595.25	6751.7	5480.38	5231.91	4288.4	5060.85	7252.7	8216.1	10499.5	6169.87	6120.78	5660.32	1430.83	1743.62	1333.31	2528.44	3077.07	2681.62	2538.03	2170.72	2669.21	2853.63	3627.32	3382.77
VIT_06s0004g03690	Glutathione S-transferase GSTO1	3899.62	3560.34	3725.33	2034.71	2058.08	2971.24	2399.99	2462.87	2494.94	5488.26	5525.19	5780.14	2656.99	2959.47	3559.11	2070.08	1863.68	2084.51	3651.43	3476.83	3593.87	2353.26	2213.1	2438.43	2336.72	1864.65	1743.31	4192.93	3870.62	3832.66	2222.6	1910.9	2288.11	2199.2	1942.13	1882.65	3278.71	3543.64	2464.21	2155.55	3149.37	2023.4	2072.17	1763.92	1577.92	2689.83	2746.09	2889.35
VIT_13s0067g03470	Glutathione S-transferase GSTO1	920.495	840.883	814.191	1110.04	1111.05	1009.31	938.629	980.427	1010.86	1291.99	1378.83	1340.04	1153.67	1245.66	1333.26	1266.04	1118.38	1296.91	746.339	786.542	601.896	943.901	915.776	1057.35	740.934	685.926	740.535	1034.98	891.176	849.345	1077.36	950.214	1032.22	993.897	953.788	1403.34	787.832	871.859	860.069	1051.58	1015.65	617.04	844.366	1102.8	997.026	638.4	645.303	714.444
VIT_19s0015g02560	Glutathione S-transferase GSTU25	117.773	84.3293	118.146	79.3035	91.4949	87.6607	92.3434	116.68	91.3398	483.562	222.066	451.13	246.145	371.624	253.203	136.738	249.941	225.012	61.0342	74.4626	94.5461	68.1316	166.896	82.8976	73.3171	217.985	155.532	176.227	231.061	208.597	186.748	191.723	331.348	249.69	467.764	310.032	82.7971	66.3641	147.12	107.793	119.397	140.957	100.79	78.3099	144.918	67.923	95.6723	82.3402
VIT_06s0004g05710	Glutathione S-transferase GSTU7	1541.66	1516.45	1832.21	1557.66	1636.68	1647.08	1250.1	1508.47	1277.24	2869.66	2130.13	3273.36	2353.69	2988.37	2007.57	1459.05	1810.92	1678.05	772.213	1397.57	1207.65	1435.03	2110.67	1435.14	828.988	910.113	989.42	2496.25	2849.08	2873.32	1304.43	1204.34	1326.34	860	802.287	499.48	1404.18	1783.16	1870.42	1096.99	958.849	991.992	734.652	808.229	1084.76	1325.46	1424.44	1354.91
VIT_06s0004g05690	glutathione S-transferase GSTU7	49.64	65.8999	39.0539	66.3012	84.1343	73.169	51.1668	40.9166	45.2532	106.16	87.4851	93.7149	93.9054	68.2258	50.9225	54.7227	66.3803	77.3085	36.9024	31.6088	45.5457	24.9748	40.9373	41.6936	34.6046	67.8584	62.3366	52.7512	59.7503	59.7117	63.9146	83.3569	68.4424	35.4544	35.5303	30.6504	23.6763	34.2208	51.9163	30.3341	21.412	56.5419	19.9567	34.6562	43.9394	31.3248	33.2681	55.4652
VIT_05s0051g00240	Glutathione S-transferase GSTU8	192.592	238.027	219.242	171.198	203.475	201.125	234.52	163.263	203.546	221.569	201.571	238.39	346.442	363.388	464.075	191.157	173.054	190.165	97.7164	199.517	189.43	304.553	147.403	147.696	248.659	135.914	92.8948	165.813	171.947	117.897	143.277	167.181	141.744	86.3146	103.945	104.097	42.3071	61.3697	45.1284	91.8627	59.9989	72.1869	31.2864	27.8782	36.3248	240.165	326.759	254.766
VIT_00s2652g00010	Glutathione S-transferase GSTU8	1521.12	1459.15	1445.85	571.442	633.519	702.709	507.899	590.756	573.763	2508.1	3563.92	3278.59	1289.77	1093.81	1679.75	627.509	541.678	579.5	1625.84	1450.82	1841.66	1172.67	803.973	860.038	656.769	489.03	529.149	848.568	780.037	1002.15	433.906	498.992	497.289	501.032	352.737	435.748	1009.83	934.165	771.787	449.872	543.787	625.208	382.57	407.342	557.429	1654.97	1520.87	1181.36
VIT_12s0035g02110	Glutathione S-transferase Z1 GSTZ1	2847.48	3141.83	2942.25	3862.55	3601.78	2989.59	4550.36	3801.28	4640.94	4517.19	3867.76	3469.92	3896.91	4511.58	5106.26	3675.33	4386.75	3752.48	2350.33	3181.04	3303.59	3670.65	3851.54	3624.74	4281.09	5087.01	4752.76	2880.6	2557.86	2281.49	3748.48	3098.85	3978.61	5495.91	5848.69	5122.06	1754.26	2123.66	1875.93	2622.39	2228.07	2308.38	2943.77	3261.05	3807.12	2750.4	3257.46	2937.1
VIT_12s0035g02100	Glutathione S-transferase Z1 GSTZ1	119.619	104.816	170.994	180.619	174.126	129.11	111.417	269.214	153.827	297.169	192.039	222.208	189	386.244	233.328	212.163	282.713	280.696	186.871	341.692	160.081	223.516	219.602	321.093	209.957	315.534	223.722	235.403	352.144	186.651	197.551	229.902	340.377	295.173	327.53	153.886	120.029	243.587	122.648	166.296	140.638	51.5939	289.68	86.0455	278.922	227.524	247.067	221.213
VIT_15s0048g00950	glutathione S-transferase Z2 GSTZ2	1017.66	990.715	1328.16	715.199	703.236	844.817	770.625	867.896	716.077	1277.18	1628.95	1040.76	697.323	752.966	728.297	785.046	656.354	775.289	1200	568.1	788.279	790.498	478.519	706.961	555.695	573.509	575.525	841.292	763.929	680.226	710.385	537.927	516.873	698.841	629.992	488.966	406.473	468.066	374.285	427.601	453.31	327.024	695.257	618.914	794.018	528.832	668.176	683.247
VIT_12s0034g01650	glutathione S-transferase Z2 GSTZ2	789.418	838.492	930.039	1091.14	984.576	959.573	1134.84	1605.95	1345.27	1957.15	1482.16	1530.17	1218.6	1698.64	1329.23	1678.83	1424.51	1626.82	331.063	1011.73	1170.06	1284.31	1599.25	1318.68	1729.51	2381.23	2070.54	1136.5	975.438	903.848	1500.51	1327.53	1883.34	1851.13	2385.84	1975.79	381.414	189.703	413.827	273.576	568.5	249.708	682.566	592.564	1045.14	864.196	942.483	959.544
VIT_11s0118g00360	leucoanthocyanidin dioxygenase	2632.49	2714.94	2488.09	2535.67	2708.62	2910.59	3171.38	3426.2	3594.01	1388.4	1347.47	1336.54	3547.79	3963.11	3377.49	3171.53	2906.27	2461.3	5043.1	4796.54	5828.32	4237.2	3084.52	3644.78	4471.49	3779.88	3808.51	3169.74	2781.78	2807.13	2757.77	3263.21	2808.98	3206.12	2826.27	2615.24	2968.97	3011.84	2649.01	3340.29	3918.12	3307.35	3200.8	3426.21	3501.92	5053.62	5277.03	4823.3
VIT_08s0105g00380	Leucoanthocyanidin dioxygenase	10136	9761.18	8198.75	5616.05	5255.2	6300.95	5276.54	5434.85	5316.96	7949.12	8743.25	6882.58	6294.16	5343.05	4611.26	4546.3	3525.67	2903.54	23363.5	21487	18537.4	11389	8786.14	8331.03	10022.7	7765.32	6007.45	7989.87	9568.58	10241.6	6045.32	8050.24	5551.04	3124.3	2412.05	2397.99	5695.97	5117	5215.27	3530.44	4452.28	3687.96	2452.65	2160.23	2823.86	20256.4	20993.5	12939.8
VIT_13s0067g01020	Leucoanthocyanidin dioxygenase	917.88	641.081	685.134	153.377	109.601	265.57	200.02	136.719	145.516	458.572	420.798	369.942	207.877	196.919	181.223	66.5613	42.9898	54.8632	475.057	355.254	208.676	201.386	85.9293	157.564	192.696	169.847	102.035	469.333	465.385	469.17	119.057	156.719	102.236	67.3975	65.3439	123.355	426.554	393.626	397.847	79.4508	91.3817	85.0831	90.8006	26.2897	56.4978	589.623	565.344	375.465
VIT_02s0025g04720	Leucoanthocyanidin dioxygenase (VvLDOX) [Vitis vinifera]	16129.6	14097.9	15068.3	23765.7	25780.1	27371.4	12378.6	19017.6	14517.9	12092.6	5710.12	5578.44	19139.4	20597.1	20352.3	18297.2	19809.8	16735.4	22349.1	21350.3	18941.1	32362	28430.9	32321	14296	9791.65	10668.1	19599	12587.1	15587.2	11563.9	10738.6	7848.28	8590.4	7156.32	9851.39	15819.2	15798.8	16925.2	15445.7	19226.5	18251.4	8487.95	9291.39	9796.3	20365.8	19465.4	18546.9
VIT_01s0011g02960	leucoanthocyanidin reductase 1 (VvLAR1) [Vitis vinifera] GENE ID: 100232982	79.1291	70.4642	79.6553	185.379	101.96	96.6254	97.4231	86.6132	70.7221	624.67	66.6899	128.599	50.3434	85.9907	63.3037	211.326	239.17	104.438	149.223	83.1358	104.473	143.907	182.565	156.766	224.125	80.7417	119.814	109.706	81.2474	109.033	67.3983	128.052	103.24	71.6518	53.6522	53.4038	58.5786	112.436	156.133	110.876	59.9811	100.32	71.0123	51.456	33.9136	108.929	122.195	82.788
VIT_17s0000g04150	leucoanthocyanidin reductase 2 (VvLAR2) [Vitis vinifera] GENE ID: 100233112	6297.26	6435.38	7147.4	2442.75	2214.65	2103.9	1986.89	2683.32	2065.96	7598.74	10260.6	7520.39	5373.11	4231.44	4221	2569.7	3492.67	1194.17	9780.44	5724.96	7294.56	3623.95	3314.09	4246.72	2284.26	3065.26	2969.57	3722.03	3342.08	5112.49	1995.41	1933.76	1620.53	1628.45	2018.12	2645.97	13031.4	10800.3	10781.7	2860.63	2941.6	4714.44	5070.74	2955.29	2556.08	2566.99	2432.38	2302.5
VIT_11s0065g00350	trans-cinnamate 4-monooxygenase	279.609	249.127	212.61	3710.15	2743.49	5212.93	3514.29	3290.51	3746.69	677.279	2093.46	1395.7	911.277	637.463	623.192	2164.72	1237.82	2150.91	260.365	487.087	234.098	4465.28	2500.81	2837.11	5693.24	5779.24	8488.47	902.377	492.16	648.096	2946.75	4299.44	1817.96	1090.25	1075.88	1212.81	1080.38	832.185	1124.15	2264.17	2739.57	2037.17	812.341	575.49	1028.23	1424.59	1410.35	1706.65
VIT_16s0039g02230	UDP glucose:flavonoid 3-o-glucosyltransferase (VvUFGT) GeneID: 100233099	661.837	368.695	492.976	8140.19	8253.56	5376.68	3720.99	5996.74	6342.14	34.2687	54.3132	40.6465	4228.62	3897.38	2531.24	5795.98	6250.96	4131.42	3929.08	2633.18	3166.15	8078.98	9677.44	10322.5	3941.99	1990.03	2667.83	3555.84	1561.87	3644.27	3446.68	2226.91	1661.12	2799.71	2548.55	2728.56	1691.31	1566.91	1791.96	6187.41	6665.54	7721.11	3501.7	4671.9	4269.77	5582.69	4828.81	3880.03
VIT_09s0002g06590	UDP-glucose:flavonoid 7-O-glucosyltransferase	25.9992	33.7438	42.533	60.5371	56.1187	50.6638	59.4137	65.5654	75.3539	27.2888	25.4317	30.2372	42.3124	31.9656	33.2658	33.0683	34.1475	50.1078	40.5822	21.2667	35.4013	88.8703	58.6259	83.2745	33.8721	33.4203	42.5699	36.7147	28.7394	34.3188	34.7067	25.4882	30.239	51.3805	35.4289	68.7006	56.7508	70.7742	30.6768	190.859	102.572	143.484	108.119	52.6334	75.8997	40.5949	29.1478	49.503
VIT_02s0025g03450	basic helix-loop-helix (VvJAF13)	46.1727	45.6936	55.8301	25.5844	19.5881	17.8496	32.4413	24.2765	24.0023	287.37	275.606	208.478	17.8652	38.5402	19.6176	28.0596	21.1685	27.7053	80.604	30.8858	57.4378	36.7378	37.791	49.969	31.8261	26.4625	22.7847	31.1741	30.7914	32.2903	24.2605	16.5009	18.2261	47.6931	26.7386	27.6413	46.3612	23.9345	47.0406	21.0294	24.7499	21.2197	27.0622	21.7486	26.5363	29.4137	28.8791	179.073
VIT_07s0104g00090	basic helix-loop-helix (VvMYC1)	2829.59	2785.97	2962.22	3526.35	3325.1	3099.03	3025.59	3584.8	3254.93	1726.13	1507.12	1781.02	2412	1468.6	1187.63	2225.01	2835.07	1726.53	4537.87	3289.85	3133.82	2734.61	3253.75	3738.09	2661.38	2168.99	2129.32	2385.23	2404.86	2995.3	2061.89	2387.54	1057.12	1714.13	1526.89	1842.25	3558.62	4223.44	3592.52	3147.96	2743.89	3620.74	2706.29	3065.69	2478.48	3832.3	3410.19	2641.81
VIT_15s0046g02560	basic helix-loop-helix (VvMYCA1)	1709.91	1604.84	1714.98	1767.98	1881.88	1460.92	1399.29	1393.95	1461.84	1672.86	1972.13	1621.53	1147.83	1301.56	1433.69	1380.78	1523.38	1550.75	1576.43	956.843	1035.12	1479.6	1473	1467.86	1264.2	1179.74	1205.49	1264.14	1166.85	1194.91	1176.7	1220.31	1311.22	1097.37	1027.35	1281.74	3000.72	2207.63	2147.58	2204.69	1957.12	2110.16	2188.64	2250.42	2306.35	1197.65	1161.11	1401.01
VIT_02s0033g00380	VvMybA2	1170.67	1187.58	1271.43	6227.4	5015.26	5834.34	4338.81	4848.54	4840.22	48.2186	61.6392	73.6822	3929.26	5656.97	4402.2	5201.6	5587.68	5957.24	4008.52	6103.92	5271.61	8395.38	7586.44	7533.4	5652.26	2991.9	3705.52	4725.65	3035.52	3643.25	4409.63	3135.84	4302.97	3412.51	2776.39	2725.31	898.967	1585.23	941.175	3296.67	3320.97	3238.85	2732.81	3122.27	3082.41	4557.32	5705.97	4465.31
VIT_03s0038g02310	myb domain protein 4 (VvMyb4a)	10463.8	8785.24	9246	7914.75	8655.31	7947.73	7635.27	7877.71	7758.3	9426.33	9128.34	9651.95	9311.95	9232.46	8423	9480.71	9466.78	6664.74	10951.6	7265.4	8762.68	8118.14	8190.48	8175.32	6678.42	5776.99	6665.5	8473.36	8205.09	8417.76	5099.52	5113.46	5115.78	5987.48	5188.22	5605.19	4546.65	5428.89	4447.73	3398.47	3733.09	3429.23	3501.06	3675.82	4012.59	8860.09	8192.15	7144.21
VIT_04s0023g03710	myb domain protein 4 (VvMyb4b)	120.572	166.533	165.519	115.974	78.7363	74.1743	94.6861	95.7059	81.7784	361.82	520.531	450.494	67.07	89.1186	66.8471	75.4778	70.6523	40.6265	354.284	147.711	287.648	124.79	188.674	149.881	114.988	89.9617	131.696	103.949	83.0936	87.9486	63.2027	60.61	85.9666	95.9708	93.5478	53.2433	176.058	186.617	82.4683	151.62	62.5133	106.014	51.4547	78.9615	70.5045	125.521	132.312	113.645
VIT_01s0011g04760	myb domain protein 4 (VvMybC2-L1)	5133.85	5509.1	5479.83	3014.1	3648.66	3305.54	2781.13	2954.28	2916.48	5960.79	6521.44	5401.63	4268.82	4420.31	4250.52	4744.99	5625.05	4033.88	7797.82	6205.6	6061.55	6747.01	5441.67	6201.27	1533.24	1430.44	1518.97	4018.17	3673.83	2804.51	1932.36	1341.39	1347.02	2286.34	1845.95	1976.73	4679	5031.43	3935.78	2769.04	2669.98	3042.54	3634.45	3198.05	3383.01	5601.87	6308.48	4049.26
VIT_14s0006g01620	myb domain protein 4 (VvMybC2-L3)	163.539	192.905	172.901	180.509	133.729	191.151	142.035	177.991	164.294	778.664	843.141	833.779	116.363	83.0284	145.379	164.595	165.414	181.24	146.56	72.2091	122.157	342.052	217.551	298.354	91.6712	113.801	93.6034	79.5736	84.7819	85.3618	63.5289	67.1596	47.615	66.9255	63.3706	63.0987	161.291	95.263	96.8877	112.183	108.842	117.62	106.258	49.3306	55.7156	53.0343	78.993	107.602
VIT_17s0000g02660	myb domain protein 6 (VvMybC2-L2)	32.0264	41.3695	25.6712	31.8842	22.5805	39.1369	17.9178	18.954	38.5517	63.9962	46.1722	42.0036	32.0237	34.8788	29.4748	36.49	33.7359	35.704	31.4419	22.0615	35.2093	39.2839	27.6692	38.4622	25.6897	23.4407	25.948	28.54	40.0707	34.8836	23.9408	27.7692	34.3686	17.9024	29.7848	30.1185	26.5827	28.8968	36.3042	30.3902	20.2714	33.7748	26.2092	29.7781	19.0672	22.7678	24.3585	27.3567
VIT_16s0098g00870	Transparent Testa Glabra 1 (VvWD1)	9535.26	9065.38	9370.75	7669.04	7832	8724.12	6542.52	6362.2	6823	6278.4	6328.92	6201.99	8187.96	6891.94	6921.39	6603.24	8156.66	6776.46	8252.96	7050.22	6862.12	9182.16	9418.93	8733.7	5148.83	4654.54	4094.32	8738.66	9701.09	9231.76	6604.85	7498.82	5492.99	3774.4	3802.67	3681.05	9217.49	11206.1	9851.09	8022.31	8408.89	7964.41	4969.47	5290.74	5284.86	8222.42	7958.42	6935.6
VIT_08s0007g07230	VvMyb5a	1885.39	2067.36	2009.66	463.026	408.501	491.25	527.939	455.19	458.266	1553.23	1618.83	1471.33	673.136	658.841	657.485	326.917	382.697	308.808	4611.89	4350.11	3929.62	675.8	481.557	558.131	641.475	534.265	498.474	1285.8	1659.67	1276.02	684.112	645.289	446.427	399.357	393.469	445.629	1277.33	1707.4	956.643	549.122	429.553	515.312	403.554	351.238	363.036	3285.8	3421.59	2513.52
VIT_06s0004g00570	VvMyb5b	3903.8	4288.65	3739.8	6555.97	5935.93	5969.53	5998.05	6398.72	5941.77	2560.61	2655.74	2928.92	3142.56	2854.23	2525.78	5532.73	5725.05	5477.91	5028.42	3947.46	4120.54	6140.36	4411.39	5252.62	4712.87	3705.15	4630.52	3581.68	2675.44	3198.88	4767.58	4075.57	4442.36	5809.36	4313.58	5012.53	3892.3	4165.26	3617.21	4887.65	4903.69	5113.92	5274.48	4799.53	5397.04	4931.93	4501.19	4505.95
VIT_02s0033g00410	VvMybA1	2490.07	2850.77	2909.76	7701.72	6605.49	6753.28	5184.08	6115.9	7210.52	70.6016	96.3095	95.5194	6669.46	9773.22	8439.81	7610.34	7400.1	9011.71	3122.93	8074.65	7267.85	9032.36	10942.5	7690.4	6713.19	5770.69	6407.54	6992	5599.93	6691.9	6533.13	5344.24	8419.69	6730.16	5442.81	5608.22	3415.57	3786.71	4035.33	4831.49	5983.11	5069.32	4571.69	5546.68	4782.55	6258	6730.16	6968.75
VIT_02s0033g00450	VvMybA3	1667.6	1771.46	1781.98	7665.9	6083.94	7686.11	4940.81	5342.49	6641.74	90.5363	105.125	97.2459	5458.65	7085.15	7616.66	6951.95	6974.86	8250.76	6050.02	8266.44	6394.48	11407.6	9180.42	9934.95	7100.15	4924.41	4918.77	5647.84	3802.2	4718.41	5203.23	3893.35	5807.17	4372.48	3805.35	3775.16	1332.48	1618.74	1731.56	3231.65	3900.09	3360.22	2516.93	3037.18	2225.53	5603.52	6464.61	5627.99
VIT_07s0005g01210	VvMybF1	1006.41	829.688	907.897	208.551	220.104	179.946	63.6778	72.7102	167.583	472.288	391.514	533.749	454.052	679.434	615.888	89.5222	67.9009	73.4349	484.256	443.998	369.773	460.43	609.76	651.904	176.099	110.079	129.645	512.575	519.988	570.989	73.0722	101.636	154.155	84.0463	78.3389	114.479	1272.6	753.859	929.825	311.383	277.387	372.371	110.088	67.5386	51.3882	447.668	368.36	359.96
VIT_15s0046g00170	VvMybPA1	2633.92	2658.6	2712.26	784.748	929.618	697.809	449.423	558.163	464.041	11154.3	9495.43	8544.68	1631.67	2241.4	2027.75	932.626	1500.76	564.187	2390.55	1839.24	2922.73	2838.23	2226.67	1739.85	254.458	341.04	283.595	1423.03	1068.44	1631.23	504.4	786.031	647.429	332.238	369.734	480.703	3400.96	3850.61	2848.26	1008.65	860.393	951.88	352.857	462.058	410.229	1195.01	1321.82	901.399
VIT_11s0016g01320	VvMybPA2	104.828	100.525	112.918	54.7276	68.188	77.1907	29.0155	25.9973	32.646	40.1019	44.3491	41.4625	127.318	112.811	75.931	59.3491	65.8973	37.4331	46.2248	76.0396	40.0267	114.447	78.1557	80.2195	23.29	27.2885	25.9593	150.225	115.637	101.251	39.0466	37.7241	35.4256	28.1922	22.524	38.8605	59.5002	146.825	38.1383	91.2594	46.205	180.707	28.7938	37.1375	31.8812	48.7758	96.4853	55.6102
VIT_08s0007G03560	anthocyanin membrane protein 1 (Anm1)	142.085	113.841	126.208	429.089	435.656	571.294	325.523	444.825	364.46	60.3484	65.8563	62.4996	384.426	725.36	695.606	473.108	534.598	565.816	76.4247	128.458	80.4799	755.468	505.068	802.151	274.321	207.018	255.502	456.74	214.34	310.453	238.961	187.017	181.019	183.586	170.024	107.733	208.764	213.32	161.271	704.859	787.708	567.981	387.166	482.831	415.3	169.352	237.196	225.027
[truncated: 33 more columns]

## Sheet: NonVolatile_Markers_phase2&3
Class ID												p(corr)[1]	p(corr)[2]	Type
Y[MN]												-0.352531	0.833809	Y[MN]
Y[AM]												-0.557362	-0.722545	Y[AM]
Y[CS]												0.909893	-0.111263	Y[CS]
	Gene ID	Functional Annotation	t-test	Mann-Whitney	AUC	t-test	Mann-Whitney	AUC	t-test	Mann-Whitney	AUC
			MN	MN	MN	AM	AM	AM	CS	CS	CS
	VIT_13s0067g02870	chalcone isomerase 2 [Vitis vinifera] (VvCHI2)	0.000201438	0.00047388	[0.658 - 0.912]	0.00040132	0.00124631	[0.623 - 0.907]	0.883357	0.820302	[0.363 - 0.676]	0.0698606	0.608734	>MN
	VIT_07s0031g01600	shikimate kinase	3.87527e-06	3.51087e-05	[0.700 - 0.962]	0.00166697	0.0010048	[0.646 - 0.893]	0.235026	0.472202	[0.277 - 0.598]	-0.0868142	0.646078	>MN
	VIT_14s0066g00400	chalcone isomerase	0.0182146	0.0224288	[0.537 - 0.845]	0.0203697	0.0140398	[0.554 - 0.856]	0.969253	0.877253	[0.322 - 0.649]	0.0118973	0.381948	>MN
	VIT_19s0014g00100	chalcone isomerase 3	6.64934e-05	2.61979e-05	[0.713 - 0.959]	0.00630009	0.0100934	[0.561 - 0.867]	0.284892	0.151015	[0.465 - 0.777]	-0.174899	0.561428	>MN
	VIT_13s0047g00210	flavonol synthase	0.000341843	0.000294124	[0.655 - 0.933]	0.0228918	0.00674143	[0.576 - 0.873]	0.247044	0.417785	[0.412 - 0.726]	-0.124778	0.544906	>MN
	VIT_07s0005g00030	Glutathione S-transferase (VvGST2)	0.00087297	0.000553089	[0.660 - 0.904]	0.00360675	0.00674143	[0.582 - 0.868]	0.716968	0.506603	[0.388 - 0.726]	0.0401575	0.517557	>MN
	VIT_16s0039g01070	Glutathione S-transferase 25 GSTU7	6.53735e-07	3.90105e-06	[0.769 - 0.959]	0.00909247	0.00674143	[0.579 - 0.871]	0.0520627	0.100883	[0.479 - 0.798]	-0.208494	0.643874	>MN
	VIT_05s0049g01080	Glutathione S-transferase 25 GSTU7	0.000380512	0.000229947	[0.680 - 0.918]	0.0092573	0.0156225	[0.533 - 0.870]	0.406733	0.254112	[0.436 - 0.758]	-0.010064	0.498726	>MN
	VIT_06s0004g05680	Glutathione S-transferase 25 GSTU7	8.79837e-06	2.89045e-05	[0.708 - 0.961]	0.0173533	0.0235819	[0.544 - 0.835]	0.0781898	0.0862837	[0.493 - 0.796]	-0.182158	0.551989	>MN
	VIT_07s0005g00010	Glutathione S-transferase 8 GSTF8	0.00287559	0.00321412	[0.606 - 0.881]	0.00457181	0.0140398	[0.551 - 0.859]	0.898074	0.656003	[0.377 - 0.699]	0.0519207	0.516621	>MN
	VIT_00s0153g00050	Glutathione S-transferase 8 GSTU8	0.000884367	0.00108014	[0.643 - 0.893]	0.0415446	0.0437563	[0.508 - 0.830]	0.244407	0.246527	[0.433 - 0.763]	-0.120554	0.498131	>MN
	VIT_02s0033g00380	VvMybA2	0.00161791	0.00301299	[0.613 - 0.877]	0.00421854	0.00469178	[0.592 - 0.876]	0.798549	0.905983	[0.307 - 0.671]	-0.0276533	0.44957	>MN
	VIT_02s0033g00410	VvMybA1	0.00680259	0.0182836	[0.557 - 0.837]	0.0224974	0.00530346	[0.590 - 0.872]	0.698185	0.695918	[0.341 - 0.726]	-0.0426168	0.3193	>MN
	VIT_02s0033g00450	VvMybA3	0.0002042	0.000345583	[0.671 - 0.911]	0.000241917	0.000294124	[0.674 - 0.914]	0.971861	0.978257	[0.324 - 0.681]	0.0488067	0.504749	>MN
	VIT_05s0020g02030	shikimate dehydrogenase	0.000953294	0.00189199	[0.622 - 0.890]	0.865359	0.656003	[0.363 - 0.713]	0.00189091	0.000294124	[0.675 - 0.913]	-0.300779	0.282089	>MN
	VIT_02s0012g01800	shikimate kinase	4.87898e-05	1.94193e-05	[0.711 - 0.970]	0.266494	0.311646	[0.429 - 0.743]	0.00595978	0.00202489	[0.627 - 0.881]	-0.321443	0.412081	>MN
	VIT_16s0098g00850	Caffeic acid O-methyltransferase (COMT1)	0.00840731	0.00563491	[0.589 - 0.870]	0.734213	0.792152	[0.347 - 0.698]	0.0235299	0.0133017	[0.556 - 0.856]	-0.274809	0.26517	>MN
	VIT_06s0009g02910	Flavonoid 3',5'-hydroxylase	4.00753e-05	0.000138315	[0.682 - 0.934]	0.129278	0.113047	[0.481 - 0.787]	0.0185686	0.0381462	[0.522 - 0.826]	-0.230439	0.408029	>MN
	VIT_19s0093g00400	Glutathione S-transferase 25 GSTU25	0.00656931	0.00321412	[0.609 - 0.878]	0.879729	0.820302	[0.341 - 0.698]	0.0107585	0.00715052	[0.587 - 0.859]	-0.309871	0.261318	>MN
	VIT_05s0051g00130	Glutathione S-transferase 25 GSTU7	0.00336945	0.00164943	[0.631 - 0.887]	0.546529	0.320503	[0.418 - 0.751]	0.0233854	0.0381462	[0.514 - 0.833]	-0.298752	0.375242	>MN
	VIT_16s0039g00990	Glutathione S-transferase 8 GSTU8	2.37131e-06	9.39843e-06	[0.753 - 0.950]	0.0660338	0.0675744	[0.495 - 0.813]	0.0117809	0.0182836	[0.553 - 0.841]	-0.274447	0.591967	>MN
	VIT_05s0051g00180	Glutathione S-transferase 8 GSTU8	0.000722225	0.0010048	[0.645 - 0.894]	0.879986	0.62991	[0.371 - 0.711]	0.00135531	0.0059845	[0.587 - 0.869]	-0.377477	0.332227	>MN
	VIT_00s2652g00010	Glutathione S-transferase GSTU8	0.0118171	0.0038911	[0.607 - 0.870]	0.665077	0.428369	[0.390 - 0.745]	0.0403024	0.041815	[0.521 - 0.820]	-0.233962	0.303925	>MN
	VIT_08s0105g00380	Leucoanthocyanidin dioxygenase	0.00644411	0.00202489	[0.618 - 0.891]	0.815174	0.778174	[0.331 - 0.717]	0.0136495	0.00563491	[0.595 - 0.864]	-0.3586	0.334078	>MN
	VIT_01s0026g01380	glutathione S-transferase 29 GSTU18	1.31305e-05	9.73537e-05	[0.678 - 0.950]	0.0524595	0.0675744	[0.498 - 0.810]	0.0334708	0.0570278	[0.515 - 0.805]	-0.153241	0.542417	>MN
	VIT_08s0007g01400	Glutathione S-transferase 8 GSTU8	0.0167566	0.0156225	[0.560 - 0.843]	0.24746	0.151015	[0.453 - 0.790]	0.235627	0.348032	[0.414 - 0.745]	-0.15599	0.291914	>MN
	VIT_17s0000g06130	glutathione S-transferase 9 GSTU9	0.0274702	0.0224288	[0.538 - 0.844]	0.729075	0.723002	[0.369 - 0.692]	0.0661706	0.0570278	[0.497 - 0.823]	-0.298703	0.159681	>MN
	VIT_07s0031g00100	flavonol synthase	0.00245808	0.00108014	[0.633 - 0.903]	0.278528	0.311646	[0.420 - 0.751]	0.0641328	0.0301307	[0.522 - 0.841]	-0.220843	0.415998	>MN
	VIT_14s0060g02170	GLUTATHIONE S-TRANSFERASE TAU 8	0.000770564	0.000512094	[0.658 - 0.909]	0.0662427	0.0316092	[0.507 - 0.853]	0.163803	0.224711	[0.453 - 0.753]	-0.109159	0.393749	>MN
	VIT_01s0011g01900	Glutathione S-transferase, C-terminal	0.0256854	0.0347494	[0.531 - 0.823]	0.648703	0.269755	[0.425 - 0.763]	0.080361	0.32952	[0.410 - 0.756]	-0.221463	0.222607	>MN
	VIT_00s0391g00070	3-deoxy-D-arabino-heptulosonate 7-phosphate synthase	0.0190895	0.0364147	[0.527 - 0.824]	0.0513701	0.0829085	[0.482 - 0.810]	0.711503	0.736676	[0.364 - 0.694]	0.0451277	0.330061	>MN
	VIT_12s0059g00750	prephenate dehydratase	0.00685746	0.00498934	[0.601 - 0.864]	0.0619519	0.246527	[0.401 - 0.796]	0.437037	0.113047	[0.486 - 0.782]	-0.160339	0.433049	>MN
	VIT_14s0030g00660	shikimate dehydrogenase	0.00742811	0.041815	[0.508 - 0.834]	0.371347	0.530234	[0.396 - 0.711]	0.0853653	0.167474	[0.454 - 0.779]	-0.181855	0.301571	>MN
	VIT_17s0000g01790	4-coumarate-CoA ligase 2	0.0418387	0.0260397	[0.542 - 0.831]	0.083325	0.135795	[0.462 - 0.790]	0.773216	0.483527	[0.360 - 0.759]	-0.0605652	0.296183	>MN
	VIT_01S0010G03460	Caffeoyl-CoA O-methyltransferase	0.00281708	0.00530346	[0.595 - 0.867]	0.303862	0.113047	[0.484 - 0.784]	0.0614191	0.254112	[0.417 - 0.776]	-0.20375	0.404006	>MN
	VIT_02s0025g03620	Glutathione S-transferase 1 GSTT1	0.0010071	0.000597044	[0.652 - 0.909]	0.0682201	0.0734084	[0.490 - 0.812]	0.1802	0.126312	[0.476 - 0.782]	-0.141641	0.440102	>MN
	VIT_07s0104g01810	Glutathione S-transferase 13 GSTF13	0.00102197	0.00803452	[0.577 - 0.864]	0.0332779	0.113047	[0.468 - 0.799]	0.297284	0.311646	[0.428 - 0.744]	-0.0999473	0.471448	>MN
	VIT_07s0104g01800	Glutathione S-transferase 13 GSTF13	0.00191997	0.00758123	[0.583 - 0.861]	0.119449	0.156361	[0.452 - 0.788]	0.150403	0.231828	[0.441 - 0.762]	-0.152519	0.421025	>MN
	VIT_05s0049g01070	Glutathione S-transferase 19 GSTU1	0.0005587	0.000374278	[0.668 - 0.912]	0.102287	0.113047	[0.473 - 0.794]	0.0949317	0.0648008	[0.490 - 0.820]	-0.156457	0.461318	>MN
	VIT_05s0049g01090	Glutathione S-transferase 25 GSTU7	8.65384e-05	9.73537e-05	[0.698 - 0.930]	0.0554339	0.0399456	[0.523 - 0.822]	0.0726559	0.0933594	[0.471 - 0.812]	-0.148761	0.510324	>MN
	VIT_05s0049g01100	Glutathione S-transferase 25 GSTU7	0.00270165	0.00216608	[0.623 - 0.883]	0.171539	0.140733	[0.459 - 0.790]	0.124608	0.130988	[0.451 - 0.804]	-0.144546	0.360493	>MN
	VIT_05s0049g01120	Glutathione S-transferase 25 GSTU7	4.76504e-05	5.13589e-05	[0.713 - 0.937]	0.0504776	0.0437563	[0.519 - 0.819]	0.0611858	0.0648008	[0.495 - 0.816]	-0.170394	0.513885	>MN
	VIT_15s0024g01650	Glutathione S-transferase 8 GSTU8	0.00257403	0.00498934	[0.600 - 0.865]	0.108272	0.217749	[0.436 - 0.773]	0.189891	0.130988	[0.462 - 0.793]	-0.140611	0.392081	>MN
	VIT_15s0024g01630	Glutathione S-transferase 8 GSTU8	0.000263442	0.000229947	[0.683 - 0.915]	0.054528	0.0522809	[0.505 - 0.821]	0.120084	0.108872	[0.470 - 0.801]	-0.161689	0.465149	>MN
	VIT_16s0039g00970	Glutathione S-transferase 8 GSTU8	0.000682993	0.00124631	[0.637 - 0.893]	0.199158	0.145806	[0.469 - 0.777]	0.0479554	0.0933594	[0.474 - 0.809]	-0.225802	0.408471	>MN
	VIT_05s0051g00240	Glutathione S-transferase GSTU8	0.000665618	0.000512094	[0.661 - 0.906]	0.0900336	0.100883	[0.469 - 0.808]	0.117083	0.0862837	[0.493 - 0.796]	-0.157827	0.427133	>MN
	VIT_07s0005g01210	VvMybF1	0.021775	0.0347494	[0.520 - 0.834]	0.593006	0.877253	[0.356 - 0.671]	0.0840195	0.0522809	[0.500 - 0.826]	-0.216592	0.232536	>MN
	VIT_04s0079g00360	Glutathione S-transferase 25 GSTU25	0.480897	0.820302	[0.359 - 0.680]	0.00133892	0.000512094	[0.656 - 0.911]	4.87143e-05	0.000178824	[0.672 - 0.935]	0.499138	0.223935	>CS
	VIT_14s0068g01460	shikimate kinase	0.648111	0.449989	[0.282 - 0.587]	0.0285549	0.0331481	[0.501 - 0.856]	0.00720828	0.00321412	[0.607 - 0.880]	0.413795	0.0529871	>CS
	VIT_16s0039g02040	4-coumarate-CoA ligase 3	0.60227	0.656003	[0.374 - 0.702]	0.00308064	0.00441002	[0.596 - 0.875]	0.000359388	0.000806393	[0.647 - 0.901]	0.477238	0.204179	>CS
	VIT_18s0001g12800	Dihydroflavonol 4-reductase (VvDFR) mRNA XM_002281822.1	0.719267	0.51835	[0.398 - 0.712]	0.00248101	0.00498934	[0.570 - 0.895]	0.000572084	0.000405128	[0.669 - 0.908]	0.530518	0.138089	>CS
	VIT_17s0000g02940	Glutathione S-transferase 8 GSTU8	0.091136	0.0478626	[0.520 - 0.812]	0.727433	0.656003	[0.377 - 0.699]	0.0397685	0.0140398	[0.532 - 0.877]	0.326897	-0.228888	>CS
	VIT_07s0005g03340	VvMYB14	0.834731	0.311646	[0.436 - 0.736]	0.0596891	0.0829085	[0.491 - 0.801]	0.035364	0.00498934	[0.558 - 0.907]	0.326026	0.0835132	>CS
	VIT_17s0000g07200	Flavonoid 3'-hydroxylase a (F3'Ha) [Vitis vinifera]	0.0938777	0.130988	[0.474 - 0.781]	0.21355	0.204284	[0.452 - 0.763]	0.0025629	0.00441002	[0.579 - 0.893]	0.34406	-0.0371897	>CS
	VIT_05s0094g01180	Flavonoid 3',5'-hydroxylase	0.758043	0.449989	[0.379 - 0.750]	0.00587184	0.00498934	[0.600 - 0.865]	0.0157238	0.0457715	[0.518 - 0.817]	-0.318728	-0.229408	>AM
	VIT_19s0093g00220	Glutathione S-transferase 8 GSTU19	0.877894	0.963769	[0.343 - 0.665]	0.0371877	0.0235819	[0.545 - 0.834]	0.054757	0.0273477	[0.512 - 0.857]	-0.161348	-0.247762	>AM
	VIT_17s0000g07210	Flavonoid 3'-hydroxylase b (F3'Hb) [Vitis vinifera]	0.0100321	0.0112853	[0.571 - 0.851]	0.631883	0.669208	[0.361 - 0.712]	0.0396882	0.0381462	[0.522 - 0.826]	0.284953	-0.237084	<MN
	VIT_05s0051g00310	glutathione S-transferase 9 GSTU9	0.0212144	0.0202659	[0.535 - 0.853]	0.508896	0.542252	[0.387 - 0.717]	0.108113	0.0933594	[0.489 - 0.794]	0.303217	-0.287032	<MN
	VIT_16s0050g02480	ABC transporter C member 15 (VvABCC1)	0.0195621	0.0273477	[0.540 - 0.829]	0.0674506	0.0704429	[0.489 - 0.816]	0.634562	0.709415	[0.285 - 0.649]	0.000714265	-0.215698	<MN
	VIT_16s0050g00900	Anthocyanin permease (VvAnthoMATE3)	0.0019405	0.0024752	[0.611 - 0.888]	0.260413	0.185217	[0.448 - 0.777]	0.061079	0.104819	[0.484 - 0.790]	0.236319	-0.438883	<MN
	VIT_02s0025g02970	Flavanone 3-hydroxylase (F3H)	0.0262508	0.0437563	[0.523 - 0.815]	0.740613	0.778174	[0.359 - 0.690]	0.0613897	0.0862837	[0.477 - 0.812]	0.199978	-0.128385	<MN
	VIT_07s0005g04880	Glutathione S-transferase 25 GSTU7	0.0416537	0.0381462	[0.518 - 0.830]	0.446448	0.695918	[0.305 - 0.626]	0.212505	0.0970643	[0.474 - 0.806]	0.118383	-0.254998	<MN
	VIT_19s0093g00320	Glutathione S-transferase (VvGST1)	0.0253738	0.0381462	[0.517 - 0.831]	0.901114	0.736676	[0.360 - 0.697]	0.0177914	0.0148129	[0.557 - 0.849]	-0.252767	0.159889	<CS
	VIT_18s0001g06250	3-deoxy-D-arabino-heptulosonate 7-phosphate synthase	0.0252507	0.0437563	[0.514 - 0.824]	0.817081	0.617029	[0.380 - 0.705]	0.0128289	0.0106749	[0.556 - 0.869]	-0.26703	0.188656	<CS
	VIT_19s0093g00350	Glutathione S-transferase 25 GSTU25	0.0121965	0.0156225	[0.551 - 0.853]	0.295941	0.338696	[0.419 - 0.743]	0.000210933	0.000512094	[0.660 - 0.907]	-0.488443	0.16895	<CS
	VIT_15s0024g01540	Glutathione S-transferase 8 GSTU8	0.0234435	0.0364147	[0.531 - 0.820]	0.724683	0.494994	[0.375 - 0.741]	0.00803183	0.00469178	[0.597 - 0.871]	-0.354292	0.153925	<CS
	VIT_06s0004g03690	Glutathione S-transferase GSTO1	0.00151263	0.00164943	[0.628 - 0.889]	0.264466	0.204284	[0.449 - 0.766]	5.22505e-06	3.10339e-06	[0.770 - 0.964]	-0.581661	0.182154	<CS
	VIT_04s0008g02550	4-coumarate-CoA ligase	0.832188	0.617029	[0.389 - 0.696]	0.0320952	0.0399456	[0.518 - 0.827]	0.0177172	0.00953976	[0.542 - 0.889]	-0.342863	-0.110355	<CS
	VIT_08s0007g07230	VvMyb5a	0.144292	0.0287108	[0.537 - 0.829]	0.000333289	0.000868189	[0.644 - 0.901]	2.71406e-08	3.75048e-10	[0.910 - 1]	-0.678143	-0.048155	<CS
	VIT_18s0001g00690	Glutathione S-transferase 8 GSTF8	0.146231	0.0164699	[0.553 - 0.848]	0.018442	0.0970643	[0.479 - 0.801]	5.55421e-05	1.94193e-05	[0.733 - 0.948]	-0.522002	0.100358	<CS
	VIT_15s0046g01170	dihydroflavonol 4-reductase (dihydrokaempferol 4-reductase)	0.10246	0.0478626	[0.502 - 0.830]	0.527102	0.695918	[0.372 - 0.695]	0.0213743	0.0164699	[0.555 - 0.845]	-0.248006	0.100816	<CS
	VIT_01s0026g01340	glutathione S-transferase 29 GSTU18	0.0558123	0.0364147	[0.492 - 0.859]	0.856987	0.877253	[0.350 - 0.677]	0.0354109	0.0235819	[0.551 - 0.828]	-0.211708	0.247468	<CS
	VIT_18s0001g09400	Cytochrome b5 DIF-F (VvCytoB5)	0.0329601	0.041815	[0.514 - 0.828]	0.000524478	0.000597044	[0.647 - 0.914]	0.231412	0.197779	[0.453 - 0.765]	0.251382	0.459427	<AM
	VIT_13s0067g03820	chalcone isomerase 1 [Vitis vinifera] (VvCHI1)	0.000182351	0.000116187	[0.687 - 0.935]	0.000155327	0.000294124	[0.674 - 0.914]	0.974014	0.848681	[0.352 - 0.681]	0.132444	0.544761	<AM
	VIT_05s0136g00260	chalcone synthase 3 (CHS3)	0.0020403	0.00715052	[0.577 - 0.870]	0.000121059	0.000249755	[0.673 - 0.921]	0.523509	0.386954	[0.418 - 0.729]	0.141619	0.587896	<AM
	VIT_04s0023g03370	flavanone-3-hydroxylase 1 (F3H1) [Vitis vinifera]	0.00200116	0.0038911	[0.603 - 0.874]	1.40443e-07	7.23905e-07	[0.794 - 0.976]	0.0890222	0.0829085	[0.497 - 0.795]	0.330355	0.669632	<AM
	VIT_01s0010g03510	Anthocyanin O-methyltransferase (VvAOMT1)	0.00964565	0.0235819	[0.535 - 0.844]	6.63165e-05	0.000405128	[0.661 - 0.915]	0.229478	0.246527	[0.444 - 0.753]	0.20069	0.587529	<AM
	VIT_01s0010g03490	Caffeoyl-CoA O-methyltransferase	0.00965528	0.0381462	[0.520 - 0.827]	0.000383416	0.00189199	[0.615 - 0.896]	0.400225	0.338696	[0.425 - 0.738]	0.144068	0.572939	<AM
	VIT_10s0003g02430	flavonol synthase	0.000948056	0.000405128	[0.664 - 0.912]	6.08242e-08	8.008e-08	[0.833 - 0.987]	0.107162	0.151015	[0.468 - 0.774]	0.300565	0.665457	<AM
	VIT_06s0004g05710	Glutathione S-transferase GSTU7	0.000883122	0.0010048	[0.622 - 0.917]	7.25798e-05	5.13589e-05	[0.717 - 0.933]	0.596858	0.51835	[0.397 - 0.713]	0.103029	0.632898	<AM
	VIT_14s0006g01620	myb domain protein 4 (VvMybC2-L3)	0.00408158	0.00563491	[0.591 - 0.868]	4.57382e-06	6.09734e-06	[0.759 - 0.956]	0.159758	0.130988	[0.469 - 0.786]	0.306118	0.642601	<AM
	VIT_16s0050g00910	MATE efflux family protein (VvAnthoMATE2)	0.747462	0.992752	[0.330 - 0.666]	0.00103821	0.0038911	[0.596 - 0.881]	0.00361914	0.00414336	[0.604 - 0.871]	0.421311	0.145681	<AM
	VIT_06s0004g08150	trans-cinnamate 4-monooxygenase (VvC4H)	0.267572	0.239099	[0.432 - 0.768]	8.16027e-05	0.000150772	[0.683 - 0.931]	0.00815166	0.0133017	[0.566 - 0.846]	0.456187	0.351757	<AM
	VIT_18s0001g01730	Shikimate kinase	0.309947	0.269755	[0.430 - 0.758]	0.000210286	0.000116187	[0.698 - 0.924]	0.0111055	0.00901276	[0.565 - 0.869]	0.385897	0.389094	<AM
	VIT_06s0004g02620	Phenylalanine ammonia-lyase	0.214344	0.417785	[0.412 - 0.725]	8.2748e-05	0.00282316	[0.592 - 0.900]	0.0124493	0.0347494	[0.530 - 0.824]	0.359312	0.452432	<AM
	VIT_13s0019g04460	phenylalanine ammonia-lyase 2 (PAL2)	0.859875	0.920396	[0.334 - 0.647]	4.83165e-05	0.000150772	[0.682 - 0.931]	0.000122272	0.000249755	[0.674 - 0.920]	0.525701	0.369093	<AM
	VIT_14s0068g00920	chalcone synthase 2 (CHS2)	0.346261	0.386954	[0.410 - 0.738]	8.44433e-05	0.000271112	[0.648 - 0.944]	0.00477723	0.00758123	[0.586 - 0.857]	0.43715	0.397834	<AM
	VIT_07s0031g00350	caffeoyl-CoA O-methyltransferase 1 (CCoAOMT1)	0.221047	0.231828	[0.452 - 0.751]	2.29857e-05	1.75482e-05	[0.733 - 0.952]	0.00549951	0.00365256	[0.584 - 0.896]	0.421122	0.419636	<AM
	VIT_07s0151g01060	chalcone isomerase	0.577766	0.656003	[0.380 - 0.697]	0.00183987	0.00189199	[0.612 - 0.899]	0.0127347	0.00901276	[0.568 - 0.867]	0.291904	0.362656	<AM
	VIT_02s0025g04720	Leucoanthocyanidin dioxygenase (VvLDOX) [Vitis vinifera]	0.0880422	0.121764	[0.474 - 0.787]	2.13817e-05	5.13589e-05	[0.715 - 0.935]	0.0227888	0.0202659	[0.544 - 0.844]	0.352074	0.50396	<AM
	VIT_16s0039g02230	UDP glucose:flavonoid 3-o-glucosyltransferase (VvUFGT) GeneID: 100233099	0.570391	0.617029	[0.376 - 0.710]	0.00495342	0.00758123	[0.582 - 0.861]	0.0285987	0.0331481	[0.524 - 0.833]	0.256889	0.273497	<AM
	VIT_03s0038g02310	myb domain protein 4 (VvMyb4a)	0.0251752	0.0648008	[0.510 - 0.800]	1.82756e-08	1.52685e-06	[0.770 - 0.982]	0.00545741	0.00803452	[0.577 - 0.863]	0.445754	0.572523	<AM
	VIT_15s0046g00170	VvMybPA1	0.811656	0.750432	[0.351 - 0.704]	0.00117111	0.00202489	[0.627 - 0.881]	0.00296516	0.00635306	[0.585 - 0.867]	0.477158	0.27534	<AM
	VIT_08s0007G03560	anthocyanin membrane protein 1 (Anm1)	0.499087	0.695918	[0.309 - 0.622]	0.000458898	0.000934239	[0.629 - 0.913]	0.00641573	0.00414336	[0.597 - 0.877]	0.350116	0.404748	<AM
	VIT_11s0016g01300	Myb protein (VvMYBPAR)	0.047757	0.0500318	[0.505 - 0.824]	0.0109528	0.0224288	[0.539 - 0.843]	0.599936	0.764266	[0.366 - 0.686]	0.174664	0.408628	<AM
	VIT_04s0008g06570	chorismate mutase, cytosolic (CM2)	0.0450771	0.0648008	[0.507 - 0.804]	0.000858334	0.00153895	[0.611 - 0.910]	0.228563	0.217749	[0.444 - 0.765]	0.252672	0.353874	<AM
	VIT_06s0004g03430	prephenate dehydratase	0.454155	0.239099	[0.433 - 0.766]	0.00110586	0.00189199	[0.622 - 0.890]	0.0154634	0.0648008	[0.499 - 0.811]	0.327242	0.383226	<AM
	VIT_14s0030g00650	shikimate dehydrogenase	0.340304	0.320503	[0.412 - 0.756]	0.00928238	0.0133017	[0.556 - 0.856]	0.112265	0.151015	[0.470 - 0.773]	0.225724	0.311978	<AM
	VIT_01S0010G03470	Caffeoyl-CoA O-methyltransferase	0.0456022	0.0595296	[0.506 - 0.811]	0.000953666	0.00108014	[0.642 - 0.894]	0.236725	0.197779	[0.439 - 0.779]	0.183438	0.481865	<AM
	VIT_11s0078g00290	cinnamate 4-hydroxylase	0.0753345	0.0704429	[0.480 - 0.824]	0.0135079	0.0140398	[0.559 - 0.851]	0.516661	0.542252	[0.395 - 0.709]	0.11548	0.314574	<AM
	VIT_04s0079g00690	Glutathione S-transferase (VvGST4)	0.168572	0.21094	[0.439 - 0.773]	0.00230983	0.00414336	[0.594 - 0.880]	0.116633	0.121764	[0.476 - 0.786]	0.250177	0.432708	<AM
	VIT_06s0004g05700	Glutathione S-transferase 8 GSTU8	0.318781	0.294411	[0.426 - 0.752]	0.00663902	0.00715052	[0.586 - 0.860]	0.0990558	0.113047	[0.463 - 0.805]	0.237791	0.323536	<AM
	VIT_06s0004g05690	glutathione S-transferase GSTU7	0.0622166	0.0347494	[0.532 - 0.822]	0.012131	0.0112853	[0.565 - 0.857]	0.547908	0.695918	[0.352 - 0.715]	0.108216	0.345265	<AM
	VIT_11s0065g00350	trans-cinnamate 4-monooxygenase	0.0984641	0.0457715	[0.494 - 0.842]	0.00602012	0.00498934	[0.591 - 0.874]	0.306075	0.449989	[0.280 - 0.590]	0.161003	0.334691	<AM
	VIT_01s0011g04760	myb domain protein 4 (VvMybC2-L1)	0.456955	0.367178	[0.401 - 0.753]	0.013384	0.00414336	[0.605 - 0.869]	0.0924454	0.0570278	[0.507 - 0.813]	0.265537	0.384665	<AM
	VIT_16s0098g00870	Transparent Testa Glabra 1 (VvWD1)	0.168641	0.167474	[0.466 - 0.768]	0.0218497	0.0381462	[0.525 - 0.823]	0.381664	0.506603	[0.259 - 0.626]	0.105902	0.37277	<AM
	VIT_00s1217g00010	3-deoxy-D-arabino-heptulosonate 7-phosphate synthase	0.0520127	0.311646	[0.433 - 0.739]	0.853313	0.461022	[0.390 - 0.735]	0.0323944	0.0764731	[0.479 - 0.820]	0.219894	-0.110856	x
	VIT_04s0023g03820	3-dehydroquinate synthase	0.895794	0.820302	[0.347 - 0.693]	0.317152	0.294411	[0.433 - 0.745]	0.257008	0.197779	[0.438 - 0.780]	-0.186829	-0.0341561	x
	VIT_01s0010g00480	chorismate mutase	0.690058	0.554401	[0.382 - 0.719]	0.0491349	0.0595296	[0.506 - 0.811]	0.121034	0.204284	[0.444 - 0.771]	-0.277133	-0.0518392	x
	VIT_16s0100g00900	Stilbene synthase (VvSTS20)	0.942708	0.963769	[0.338 - 0.670]	0.440697	0.62991	[0.374 - 0.708]	0.484812	0.669208	[0.288 - 0.637]	-0.0277524	0.00102952	x
	VIT_10s0042g00880	Stilbene Synthase (VvSTS3)	0.404433	0.591613	[0.387 - 0.704]	0.239493	0.461022	[0.376 - 0.750]	0.735623	0.848681	[0.319 - 0.646]	-0.011252	-0.128873	x
	VIT_16s0100g01110	Stilbene synthase (VvSTS37)	0.651557	0.357526	[0.405 - 0.751]	0.926565	0.792152	[0.314 - 0.638]	0.719435	0.51835	[0.385 - 0.725]	0.0842549	-0.127453	x
	VIT_06s0004g02960	chorismate synthase 1	0.44806	0.682514	[0.376 - 0.694]	0.540858	0.566679	[0.375 - 0.723]	0.167707	0.320503	[0.418 - 0.751]	0.156498	-0.0223063	x
	VIT_16s0022g01070	chalcone synthase [Vitis vinifera]	0.601448	0.397077	[0.401 - 0.743]	0.965114	0.848681	[0.312 - 0.653]	0.571227	0.51835	[0.395 - 0.715]	0.1179	-0.0775951	x
	VIT_16s0022g01020	chalcone synthase [Vitis vinifera]	0.707121	0.723002	[0.359 - 0.702]	0.929716	0.920396	[0.323 - 0.657]	0.642538	0.642902	[0.375 - 0.705]	0.0391211	0.0343944	x
	VIT_16s0022g01190	chalcone synthase [Vitis vinifera]	0.241169	0.294411	[0.422 - 0.756]	0.520353	0.449989	[0.399 - 0.729]	0.600647	0.778174	[0.309 - 0.641]	0.0130208	-0.111026	x
	VIT_16s0022g01540	Flavonoid 3',5'-hydroxylase	0.47388	0.963769	[0.346 - 0.663]	0.440628	0.554401	[0.370 - 0.731]	0.956528	0.51835	[0.385 - 0.725]	0.0649098	-0.122663	x
	VIT_16s0022g01510	flavonoid 3',5'-hydroxylase -like protein	0.944139	0.848681	[0.345 - 0.688]	0.111041	0.151015	[0.466 - 0.777]	0.128275	0.217749	[0.438 - 0.771]	0.243741	0.0645889	x
	VIT_16s0022g01500	flavonoid 3',5'-hydroxylase -like protein	0.0401894	0.0897666	[0.490 - 0.796]	0.301386	0.254112	[0.433 - 0.761]	0.323621	0.591613	[0.283 - 0.624]	0.114081	-0.245609	x
	VIT_06s0009g03140	flavonoid 3',5'-hydroxylase o (F3'5'Ho) [Vitis vinifera]	0.592271	0.579084	[0.379 - 0.716]	0.767853	0.506603	[0.387 - 0.726]	0.810478	0.920396	[0.342 - 0.676]	-0.0470032	0.0585714	x
	VIT_19s0093g00370	Glutathione S-transferase 22 GSTU22	0.145917	0.217749	[0.453 - 0.755]	0.848363	0.764266	[0.354 - 0.698]	0.0985055	0.357526	[0.240 - 0.602]	-0.258276	0.0982595	x
	VIT_19s0093g00260	Glutathione S-transferase 25 GSTU25	0.264887	0.376988	[0.412 - 0.738]	0.892661	0.963769	[0.320 - 0.670]	0.21034	0.348032	[0.419 - 0.741]	-0.110087	-0.0297502	x
	VIT_19s0015g02690	Glutathione S-transferase 25 GSTU25	0.216868	0.656003	[0.306 - 0.616]	0.573867	0.428369	[0.403 - 0.732]	0.505584	0.736676	[0.338 - 0.720]	-0.0558229	0.110673	x
	VIT_19s0093g00390	Glutathione S-transferase 25 GSTU25	0.421647	0.978257	[0.319 - 0.674]	0.629266	0.905983	[0.319 - 0.659]	0.74973	0.934834	[0.348 - 0.666]	0.0290806	0.0398334	x
	VIT_08s0040g00920	Glutathione S-transferase 25 GSTU7	0.0160954	0.108872	[0.461 - 0.810]	0.537266	1	[0.336 - 0.663]	0.0800362	0.108872	[0.485 - 0.786]	-0.166775	0.27079	x
	VIT_07s0005g04870	Glutathione S-transferase 25 GSTU7	0.17448	0.191424	[0.459 - 0.763]	0.492027	0.348032	[0.404 - 0.756]	0.508127	0.723002	[0.298 - 0.639]	0.0656666	-0.258015	x
	VIT_18s0072g00320	Glutathione S-transferase 25 GSTU7	0.412314	0.494994	[0.398 - 0.718]	0.389816	0.617029	[0.373 - 0.712]	0.968322	0.862945	[0.339 - 0.691]	-0.0182948	-0.10501	x
	VIT_05s0051g00110	Glutathione S-transferase 8 GSTU8	0.717893	0.695918	[0.371 - 0.696]	0.138818	0.376988	[0.393 - 0.757]	0.063412	0.197779	[0.453 - 0.765]	-0.270282	0.0483117	x
	VIT_17s0000g06140	glutathione S-transferase 9 GSTU9	0.272352	0.246527	[0.424 - 0.772]	0.0687424	0.0500318	[0.517 - 0.813]	0.482932	0.439104	[0.399 - 0.732]	-0.227272	-0.313248	x
	VIT_17s0000g06150	glutathione S-transferase 9 GSTU9	0.854354	0.920396	[0.300 - 0.680]	0.475077	0.530234	[0.388 - 0.719]	0.368366	0.461022	[0.410 - 0.716]	-0.0992666	-0.0992308	x
	VIT_17s0000g06120	glutathione S-transferase 9 GSTU9	0.615301	0.792152	[0.319 - 0.634]	0.145001	0.277815	[0.408 - 0.777]	0.344824	0.173243	[0.456 - 0.774]	0.014861	-0.206845	x
	VIT_19s0093g00290	Glutathione S-transferase GSTU25	0.495157	0.554401	[0.394 - 0.707]	0.662088	0.51835	[0.365 - 0.745]	0.260977	0.21094	[0.447 - 0.765]	0.270769	-0.100392	x
	VIT_19s0015g02830	Glutathione S-transferase GSTU25	0.77794	0.834465	[0.309 - 0.653]	0.563532	0.397077	[0.405 - 0.739]	0.388872	0.286033	[0.431 - 0.750]	0.137662	0.0653365	x
	VIT_05s0051g00320	Glutathione S-transferase GSTU5	0.514086	0.483527	[0.400 - 0.719]	0.735296	0.949294	[0.317 - 0.670]	0.753986	0.530234	[0.381 - 0.726]	0.0949774	0.0124148	x
	VIT_01s0011g01890	Glutathione S-transferase, C-terminal	0.923472	0.920396	[0.322 - 0.658]	0.699701	0.542252	[0.373 - 0.731]	0.629773	0.472202	[0.403 - 0.719]	-0.00482075	0.0283888	x
	VIT_10s0042g00850	Stilbene Synthase (VvSTS1)	0.435697	0.386954	[0.415 - 0.732]	0.672479	0.764266	[0.295 - 0.651]	0.722575	0.579084	[0.370 - 0.725]	0.0695494	-0.144088	x
	VIT_16s0100g00800	Stilbene synthase (VvSTS12)	0.358582	0.604262	[0.284 - 0.625]	0.721318	0.682514	[0.365 - 0.705]	0.200211	0.348032	[0.418 - 0.741]	-0.165579	-0.0125852	x
	VIT_16s0100g00830	Stilbene synthase (VvSTS15)	0.852458	0.709415	[0.366 - 0.698]	0.806747	0.891601	[0.317 - 0.658]	0.666545	0.820302	[0.348 - 0.691]	-0.0517609	-0.0535733	x
	VIT_16s0100g00840	Stilbene synthase (VvSTS16)	0.29332	0.417785	[0.263 - 0.597]	0.776815	0.736676	[0.356 - 0.702]	0.18017	0.246527	[0.438 - 0.758]	-0.174178	0.00254192	x
	VIT_16s0100g00850	Stilbene synthase (VvSTS17)	0.725114	0.62991	[0.379 - 0.703]	0.640034	0.642902	[0.278 - 0.641]	0.411497	0.992752	[0.324 - 0.678]	-0.106256	-0.0648033	x
	VIT_16s0100g01000	Stilbene synthase (VvSTS28)	0.726391	0.949294	[0.339 - 0.673]	0.665036	0.920396	[0.314 - 0.666]	0.933965	0.862945	[0.347 - 0.682]	0.0210883	-0.0169393	x
	VIT_16s0100g01140	Stilbene synthase (VvSTS42)	0.536795	0.806197	[0.315 - 0.641]	0.328524	0.277815	[0.423 - 0.761]	0.721638	0.407354	[0.395 - 0.746]	0.106914	0.0687086	x
	VIT_16s0100g01190	Stilbene synthase (VvSTS47)	0.339978	0.286033	[0.426 - 0.755]	0.53541	0.554401	[0.383 - 0.718]	0.112313	0.0933594	[0.481 - 0.802]	0.309179	-0.146643	x
	VIT_15s0048g00360	5-enolpyruvylshikimate 3-phosphate synthase	0.660533	0.750432	[0.314 - 0.629]	0.442772	0.294411	[0.410 - 0.768]	0.22524	0.167474	[0.448 - 0.785]	0.0984706	0.0745146	x
	VIT_16s0022g01000	chalcone synthase [Vitis vinifera]	0.259743	0.197779	[0.443 - 0.775]	0.995449	0.792152	[0.365 - 0.680]	0.262207	0.311646	[0.408 - 0.763]	0.110499	-0.0896212	x
	VIT_16s0022g01140	chalcone synthase [Vitis vinifera]	0.299175	0.269755	[0.429 - 0.759]	0.972737	1	[0.333 - 0.666]	0.283298	0.269755	[0.426 - 0.761]	0.119676	-0.080399	x
	VIT_19s0093g00110	Glutathione S-transferase 22 GSTU22	0.90865	0.862945	[0.320 - 0.648]	0.797919	0.792152	[0.307 - 0.646]	0.887682	0.934834	[0.312 - 0.672]	0.0631053	-0.0570401	x
	VIT_01s0026g01330	glutathione S-transferase 29 GSTU18	0.40692	0.494994	[0.396 - 0.721]	0.0450808	0.0933594	[0.471 - 0.812]	0.251743	0.32952	[0.424 - 0.742]	-0.0232656	-0.214048	x
	VIT_00s0240g00050	Glutathione S-transferase 8 GSTU19	0.753769	0.806197	[0.317 - 0.639]	0.805778	0.764266	[0.301 - 0.646]	0.946008	0.963769	[0.320 - 0.670]	0.0799108	-0.104693	x
	VIT_19s0093g00310	Glutathione S-transferase 8 GSTU19	0.367109	0.302949	[0.437 - 0.738]	0.679362	0.417785	[0.389 - 0.749]	0.627029	0.834465	[0.293 - 0.669]	-0.000303187	0.037371	x
	VIT_15s0107g00150	Glutathione S-transferase 8 GSTU8	0.0506517	0.079639	[0.503 - 0.792]	0.734946	0.494994	[0.388 - 0.728]	0.109593	0.294411	[0.408 - 0.770]	-0.181939	0.216904	x
	VIT_00s0153g00070	Glutathione S-transferase 8 GSTU8	0.379154	0.376988	[0.264 - 0.584]	0.554832	0.617029	[0.377 - 0.708]	0.138511	0.161847	[0.449 - 0.788]	-0.173062	-0.0110287	x
	VIT_10s0003g04250	Glutathione S-transferase GSTU22	0.148911	0.302949	[0.433 - 0.742]	0.800166	0.642902	[0.366 - 0.714]	0.236468	0.579084	[0.277 - 0.627]	-0.139505	0.113516	x
	VIT_15s0107g00160	Glutathione S-transferase GSTU7	0.297519	0.320503	[0.428 - 0.740]	0.804234	0.723002	[0.355 - 0.705]	0.429004	0.530234	[0.383 - 0.724]	-0.034175	0.0248847	x
	VIT_18s0001g07010	GLUTATHIONE S-TRANSFERASE TAU 8	0.0840944	0.0621199	[0.509 - 0.805]	0.266603	0.254112	[0.414 - 0.780]	0.548902	0.483527	[0.400 - 0.719]	-0.00630435	-0.12693	x
	VIT_10s0042g00840	Stilbene Synthase (VvSTS1)	0.989708	0.51835	[0.396 - 0.714]	0.411093	0.579084	[0.376 - 0.719]	0.403718	0.934834	[0.324 - 0.690]	-0.110216	-0.0993702	x
	VIT_10s0042g00860	Stilbene Synthase (VvSTS1)	0.915283	0.483527	[0.395 - 0.724]	0.293322	0.294411	[0.418 - 0.760]	0.345714	0.736676	[0.290 - 0.650]	-0.109599	-0.142395	x
	VIT_16s0100g00780	Stilbene synthase (VvSTS10)	0.736501	0.407354	[0.408 - 0.733]	0.716372	0.806197	[0.347 - 0.695]	0.483268	0.566679	[0.373 - 0.725]	-0.0967591	-0.0362345	x
	VIT_16s0100g00810	Stilbene synthase (VvSTS13)	0.70474	0.62991	[0.378 - 0.704]	0.6894	0.723002	[0.290 - 0.647]	0.435197	0.905983	[0.335 - 0.686]	-0.105883	-0.0622446	x
	VIT_16s0100g00880	Stilbene synthase (VvSTS19)	0.724812	0.656003	[0.372 - 0.704]	0.620143	0.669208	[0.284 - 0.641]	0.395405	0.992752	[0.329 - 0.673]	-0.116838	-0.0744157	x
	VIT_10s0042g00870	Stilbene synthase (VvSTS2)	0.917629	0.642902	[0.373 - 0.706]	0.540226	0.591613	[0.372 - 0.720]	0.473648	0.949294	[0.324 - 0.662]	-0.0925328	-0.103031	x
	VIT_16s0100g00910	Stilbene synthase (VvSTS21)	0.822996	0.604262	[0.380 - 0.708]	0.77101	0.792152	[0.303 - 0.650]	0.606387	0.806197	[0.350 - 0.692]	-0.0731376	-0.0505067	x
	VIT_16s0100g00920	Stilbene synthase (VvSTS22)	0.30484	0.736676	[0.303 - 0.638]	0.717094	0.566679	[0.374 - 0.724]	0.162678	0.357526	[0.257 - 0.585]	-0.174139	-0.00577762	x
	VIT_16s0100g00930	Stilbene synthase (VvSTS23)	0.645705	0.617029	[0.380 - 0.706]	0.523847	0.591613	[0.365 - 0.726]	0.270502	0.978257	[0.323 - 0.670]	-0.153651	-0.0649803	x
	VIT_16s0100g00940	Stilbene synthase (VvSTS24)	0.674557	0.764266	[0.361 - 0.691]	0.519613	0.62991	[0.278 - 0.638]	0.285482	0.862945	[0.315 - 0.653]	-0.164342	-0.0717959	x
	VIT_16s0100g00950	Stilbene synthase (VvSTS25)	0.829891	0.494994	[0.396 - 0.720]	0.940095	0.792152	[0.352 - 0.693]	0.88893	0.338696	[0.398 - 0.765]	0.00777145	-0.0316747	x
	VIT_16s0100g00960	Stilbene synthase (VvSTS26)	0.561625	0.750432	[0.363 - 0.691]	0.742574	0.834465	[0.305 - 0.657]	0.362072	0.920396	[0.332 - 0.685]	-0.12982	-0.0263403	x
	VIT_16s0100g00990	Stilbene synthase (VvSTS27)	0.761569	0.566679	[0.386 - 0.712]	0.930852	0.806197	[0.355 - 0.687]	0.696282	0.407354	[0.387 - 0.754]	-0.049647	-0.0114616	x
	VIT_16s0100g01010	Stilbene synthase (VvSTS29)	0.646182	0.617029	[0.380 - 0.705]	0.868627	0.934834	[0.334 - 0.681]	0.531859	0.682514	[0.352 - 0.718]	-0.0635431	-0.0168579	x
	VIT_10s0042g00890	Stilbene Synthase (VvSTS3)	0.853161	0.695918	[0.368 - 0.698]	0.284859	0.294411	[0.414 - 0.764]	0.20831	0.51835	[0.274 - 0.614]	-0.165177	-0.109889	x
	VIT_16s0100g01020	Stilbene synthase (VvSTS30)	0.972997	0.407354	[0.410 - 0.731]	0.358077	0.604262	[0.276 - 0.633]	0.340427	0.764266	[0.350 - 0.702]	-0.141425	-0.135844	x
	VIT_16s0100g01030	Stilbene synthase (VvSTS31)	0.883945	0.428369	[0.405 - 0.730]	0.870827	0.992752	[0.320 - 0.676]	0.75756	0.439104	[0.385 - 0.746]	-0.014956	-0.0716429	x
	VIT_16s0100g01040	Stilbene synthase (VvSTS32)	0.668023	0.566679	[0.387 - 0.711]	0.933027	0.949294	[0.319 - 0.668]	0.607832	0.617029	[0.362 - 0.724]	-0.0364594	-0.051115	x
	VIT_16s0100g01070	Stilbene synthase (VvSTS35)	0.658625	0.51835	[0.393 - 0.717]	0.815813	0.834465	[0.345 - 0.691]	0.499191	0.669208	[0.356 - 0.717]	-0.0773699	-0.0209622	x
	VIT_16s0100g01100	Stilbene synthase (VvSTS36)	0.670046	0.591613	[0.382 - 0.710]	0.633455	0.566679	[0.287 - 0.613]	0.959616	0.261855	[0.408 - 0.782]	0.0426312	0.021786	x
	VIT_16s0100g01120	Stilbene synthase (VvSTS39)	0.559661	0.778174	[0.361 - 0.688]	0.956721	0.848681	[0.347 - 0.685]	0.596923	0.62991	[0.362 - 0.720]	-0.0573147	0.010331	x
	VIT_10s0042g00910	Stilbene synthase (VvSTS4)	0.997493	0.792152	[0.360 - 0.685]	0.545456	0.494994	[0.386 - 0.730]	0.543358	0.682514	[0.289 - 0.639]	-0.0475454	-0.117629	x
	VIT_16s0100g01130	Stilbene synthase (VvSTS41)	0.630154	0.367178	[0.423 - 0.731]	0.944921	0.963769	[0.326 - 0.682]	0.581727	0.397077	[0.387 - 0.757]	0.124667	-0.10397	x
	VIT_16s0100g01150	Stilbene synthase (VvSTS43)	0.913554	0.530234	[0.392 - 0.715]	0.856082	0.934834	[0.336 - 0.678]	0.941976	0.472202	[0.371 - 0.752]	0.0499453	-0.023534	x
	VIT_16s0100g01160	Stilbene synthase (VvSTS45)	0.963344	0.449989	[0.402 - 0.727]	0.834316	0.978257	[0.330 - 0.675]	0.87037	0.472202	[0.386 - 0.737]	0.0467255	-0.0237432	x
	VIT_16s0100g01170	Stilbene synthase (VvSTS46)	0.541028	0.905983	[0.346 - 0.675]	0.669431	0.579084	[0.383 - 0.712]	0.854304	0.494994	[0.377 - 0.739]	0.00624514	0.0319832	x
	VIT_16s0100g01200	Stilbene synthase (VvSTS48)	0.694213	0.750432	[0.361 - 0.694]	0.872572	0.695918	[0.303 - 0.629]	0.816121	0.472202	[0.376 - 0.747]	-0.000619414	-0.00633095	x
	VIT_10s0042g00920	Stilbene synthase (VvSTS5)	0.985255	0.566679	[0.383 - 0.714]	0.472703	0.51835	[0.381 - 0.729]	0.461297	0.949294	[0.317 - 0.669]	-0.0908802	-0.0987853	x
	VIT_10s0042g00930	Stilbene synthase (VvSTS6)	0.846	0.669208	[0.371 - 0.702]	0.519329	0.579084	[0.375 - 0.719]	0.400827	0.905983	[0.309 - 0.669]	-0.10165	-0.091646	x
	VIT_16s0100g00750	Stilbene synthase (VvSTS7)	0.850586	0.449989	[0.402 - 0.727]	0.823681	0.834465	[0.345 - 0.691]	0.680753	0.591613	[0.365 - 0.727]	-0.0403089	-0.0505332	x
	VIT_16s0100g00760	Stilbene synthase (VvSTS8)	0.701095	0.530234	[0.392 - 0.715]	0.703192	0.949294	[0.320 - 0.667]	0.44338	0.579084	[0.367 - 0.728]	-0.108996	-0.0280708	x
	VIT_16s0100g00770	Stilbene synthase (VvSTS9)	0.958917	0.764266	[0.359 - 0.692]	0.689935	0.566679	[0.392 - 0.705]	0.728347	0.376988	[0.381 - 0.769]	0.0902409	-0.0154301	x
	VIT_16s0100g00860	Stilbene synthase 18 (VvSTS18)	0.828921	0.642902	[0.378 - 0.701]	0.524089	0.709415	[0.289 - 0.645]	0.392626	0.934834	[0.335 - 0.679]	-0.118752	-0.108051	x
	VIT_03s0180g00320	indole-3-acetate beta-glucosyltransferase (VvGT3)	0.226997	0.269755	[0.423 - 0.764]	0.79125	0.750432	[0.305 - 0.639]	0.138921	0.151015	[0.464 - 0.778]	0.304016	-0.0882507	x
	VIT_03s0091g00040	limonoid UDP-glucosyltransferase (VvGT1)	0.0516192	0.0595296	[0.501 - 0.816]	0.856038	0.949294	[0.347 - 0.665]	0.0791592	0.0704429	[0.486 - 0.818]	0.260378	-0.166583	x
	VIT_03s0180g00200	Limonoid UDP-glucosyltransferase (VvGT2)	0.187572	0.197779	[0.440 - 0.778]	0.775145	0.302949	[0.419 - 0.756]	0.106863	0.0182836	[0.549 - 0.845]	0.231312	-0.076387	x
	VIT_05s0049g01020	VvMYB15	0.087557	0.145806	[0.473 - 0.773]	0.225816	0.204284	[0.438 - 0.777]	0.629525	0.862945	[0.309 - 0.659]	-0.00141564	0.280307	x
	VIT_16s0050g00930	anthocyanin permease (VvAnthoMATE1)	0.531049	0.992752	[0.330 - 0.672]	0.304932	0.151015	[0.461 - 0.782]	0.0952724	0.156361	[0.458 - 0.782]	0.272498	-0.0593764	x
	VIT_15s0048g00350	3-phosphoshikimate 1-carboxyvinyltransferase, chloroplast precursor	0.189866	0.217749	[0.432 - 0.776]	0.698966	0.905983	[0.327 - 0.650]	0.0871586	0.173243	[0.447 - 0.784]	0.198462	-0.0606543	x
	VIT_14s0108g01330	chorismate mutase, chloroplast (CM1)	0.0813189	0.167474	[0.451 - 0.783]	0.0614773	0.0648008	[0.484 - 0.827]	0.903646	0.656003	[0.383 - 0.693]	0.0310134	0.348227	x
	VIT_13s0019g04190	Chorismate synthase 1, chloroplast precursor	0.811165	0.992752	[0.337 - 0.665]	0.125867	0.161847	[0.449 - 0.788]	0.198891	0.156361	[0.460 - 0.780]	0.173257	0.0426101	x
	VIT_10s0116g01670	Prephenate dehydratase with ACT region	0.615819	0.848681	[0.359 - 0.674]	0.883082	0.963769	[0.311 - 0.698]	0.723085	0.806197	[0.358 - 0.684]	-0.0828823	0.0749377	x
	VIT_07s0031g00960	aspartate aminotransferase	0.446553	0.261855	[0.438 - 0.752]	0.642534	0.978257	[0.339 - 0.666]	0.767621	0.277815	[0.399 - 0.786]	0.0532228	-0.0659913	x
	VIT_07s0031g00980	aspartate aminotransferase	0.724684	0.792152	[0.347 - 0.698]	0.152152	0.0595296	[0.506 - 0.811]	0.0722271	0.108872	[0.479 - 0.791]	0.253349	0.113131	x
	VIT_18s0001g04860	Aspartate transaminase.	0.266735	0.348032	[0.396 - 0.763]	0.496828	0.428369	[0.411 - 0.723]	0.0702302	0.079639	[0.495 - 0.800]	0.192504	-0.0492631	x
	VIT_16s0039g01100	phenylalanin ammonia-lyase [Vitis vinifera]	0.962055	0.579084	[0.377 - 0.717]	0.85268	0.978257	[0.333 - 0.660]	0.890155	0.554401	[0.375 - 0.726]	-0.0227234	-0.0722943	x
	VIT_16s0039g01110	phenylalanin ammonia-lyase [Vitis vinifera]	0.154458	0.140733	[0.470 - 0.779]	0.449479	0.542252	[0.279 - 0.615]	0.511034	0.397077	[0.400 - 0.744]	0.0762969	-0.218721	x
	VIT_16s0039g01120	phenylalanin ammonia-lyase [Vitis vinifera]	0.432677	0.286033	[0.422 - 0.760]	0.705548	0.750432	[0.362 - 0.693]	0.685463	0.461022	[0.390 - 0.735]	0.0572935	-0.166101	x
	VIT_16s0039g01130	phenylalanin ammonia-lyase [Vitis vinifera]	0.706239	0.204284	[0.445 - 0.770]	0.451848	0.376988	[0.405 - 0.746]	0.708498	0.709415	[0.356 - 0.707]	-0.0469668	-0.137772	x
	VIT_16s0039g01240	phenylalanin ammonia-lyase [Vitis vinifera]	0.848995	0.449989	[0.393 - 0.736]	0.677703	0.62991	[0.375 - 0.707]	0.822026	0.792152	[0.348 - 0.697]	-0.0215709	-0.0940779	x
	VIT_16s0039g01280	phenylalanin ammonia-lyase [Vitis vinifera]	0.522989	0.277815	[0.424 - 0.761]	0.609221	0.669208	[0.375 - 0.698]	0.898978	0.51835	[0.380 - 0.730]	0.00841371	-0.141246	x
	VIT_16s0039g01320	phenylalanin ammonia-lyase [Vitis vinifera]	0.672735	0.483527	[0.391 - 0.729]	0.666718	0.778174	[0.359 - 0.689]	0.993428	0.682514	[0.362 - 0.708]	-0.00727189	-0.141898	x
	VIT_16s0039g01360	phenylalanin ammonia-lyase [Vitis vinifera]	0.716135	0.348032	[0.412 - 0.747]	0.605426	0.591613	[0.381 - 0.711]	0.878741	0.695918	[0.360 - 0.706]	-0.0153277	-0.128271	x
	VIT_00s2508g00010	Phenylalanine ammonia-lyase	0.464203	0.320503	[0.415 - 0.754]	0.5902	0.669208	[0.374 - 0.700]	0.847517	0.579084	[0.375 - 0.720]	0.0174129	-0.164826	x
	VIT_00s2849g00010	Phenylalanine ammonia-lyase	0.868728	0.554401	[0.381 - 0.719]	0.71295	0.806197	[0.356 - 0.687]	0.839571	0.736676	[0.353 - 0.704]	-0.0127841	-0.102992	x
	VIT_08s0040g01710	Phenylalanine ammonia-lyase (PAL1)	0.934181	0.494994	[0.394 - 0.722]	0.89814	0.992752	[0.329 - 0.673]	0.833175	0.483527	[0.390 - 0.729]	0.060117	-0.0535313	x
	VIT_16s0039g01300	phenylalanine ammonia-lyase [Vitis vinifera]	0.999734	0.642902	[0.371 - 0.708]	0.996185	0.992752	[0.334 - 0.668]	0.995919	0.656003	[0.365 - 0.712]	-0.00987349	-0.0814409	x
	VIT_16s0039g01170	phenylalanine ammonium lyase	0.602226	0.217749	[0.433 - 0.776]	0.433429	0.367178	[0.414 - 0.739]	0.794418	0.750432	[0.352 - 0.702]	-0.0492372	-0.156818	x
	VIT_07s0031g00970	Unknown	0.928913	0.792152	[0.362 - 0.684]	0.16946	0.0399456	[0.510 - 0.835]	0.142698	0.019253	[0.537 - 0.854]	0.123256	0.143635	x
	VIT_14s0068g00930	chalcone synthase 1 (CHS1)	0.893912	0.461022	[0.391 - 0.735]	0.0756142	0.00803452	[0.559 - 0.882]	0.055253	0.0621199	[0.510 - 0.804]	0.332899	0.159045	x
	VIT_18s0001g14310	flavanone-3-hydroxylase 2 (F3H2) [Vitis vinifera]	0.0393537	0.0862837	[0.497 - 0.792]	0.300882	0.439104	[0.385 - 0.747]	0.320107	0.357526	[0.413 - 0.744]	-0.0536984	0.24064	x
	VIT_14s0171g00300	4-coumarate-CoA ligase	0.254784	0.286033	[0.436 - 0.745]	0.985011	0.920396	[0.339 - 0.679]	0.262856	0.239099	[0.419 - 0.781]	-0.177389	0.154559	x
	VIT_02s0025g03660	4-coumarate-CoA ligase	0.355082	0.302949	[0.436 - 0.739]	0.73042	0.978257	[0.311 - 0.681]	0.202192	0.286033	[0.426 - 0.755]	0.0483088	-0.0343117	x
	VIT_16s0050g00390	4-coumarate-CoA ligase	0.873648	0.934834	[0.334 - 0.649]	0.253845	0.269755	[0.438 - 0.749]	0.327373	0.311646	[0.392 - 0.780]	-0.188866	-0.0911398	x
	VIT_06s0061g00450	4-coumarate-CoA ligase	0.399937	0.656003	[0.373 - 0.703]	0.270781	0.669208	[0.297 - 0.628]	0.797918	0.992752	[0.324 - 0.679]	-0.00476463	0.152169	x
	VIT_11s0052g01090	4-coumarate-CoA ligase 2	0.134963	0.277815	[0.422 - 0.762]	0.907874	0.934834	[0.343 - 0.671]	0.168956	0.239099	[0.439 - 0.760]	0.203408	-0.179764	x
	VIT_00s0361g00040	Anthocyanidin reductase (VvANR) [Vitis vinifera] GeneID: 100232981	0.0824957	0.231828	[0.440 - 0.762]	0.317916	0.617029	[0.373 - 0.712]	0.472067	0.494994	[0.392 - 0.724]	0.0305691	0.315358	x
	VIT_18s0072g00920	Caffeate 3-O-methyltransferase 1 (COMT2)	0.385435	0.294411	[0.425 - 0.753]	0.106564	0.126312	[0.463 - 0.796]	0.464934	0.642902	[0.378 - 0.701]	0.202864	0.172215	x
	VIT_03s0063g00140	Caffeoyl-CoA O-methyltransferase (CCoAOMT2)	0.76024	0.963769	[0.335 - 0.673]	0.449101	0.709415	[0.289 - 0.645]	0.652547	0.669208	[0.368 - 0.705]	0.122901	0.0826885	x
	VIT_18s0001g10720	dihydroflavonal-4-reductase	0.230656	0.348032	[0.422 - 0.738]	0.657285	0.806197	[0.337 - 0.705]	0.453771	0.494994	[0.398 - 0.718]	0.073391	-0.0840115	x
	VIT_16s0039g02350	dihydroflavonol 4-reductase	0.937752	0.834465	[0.338 - 0.698]	0.687135	0.723002	[0.297 - 0.640]	0.630472	0.891601	[0.331 - 0.644]	-0.0961369	0.0730755	x
	VIT_03s0038g04220	dihydroflavonol-4-reductase	0.993667	0.905983	[0.336 - 0.684]	0.133678	0.185217	[0.454 - 0.770]	0.131566	0.145806	[0.463 - 0.783]	-0.231997	0.0135315	x
	VIT_16s0098g00860	Flavanone 3-hydroxylase	0.694468	0.277815	[0.441 - 0.743]	0.178073	0.656003	[0.345 - 0.732]	0.0795489	0.121764	[0.477 - 0.785]	0.245181	0.0642643	x
	VIT_08s0007g05160	Flavonoid 3',5'-hydroxylase	0.0880663	0.0970643	[0.489 - 0.791]	0.366761	0.51835	[0.367 - 0.743]	0.432338	0.320503	[0.430 - 0.739]	0.122787	-0.172853	x
	VIT_06s0009g03000	Flavonoid 3',5'-hydroxylase	0.0932384	0.302949	[0.428 - 0.747]	0.0574704	0.428369	[0.249 - 0.614]	0.832819	0.820302	[0.358 - 0.682]	0.0405637	0.413917	x
	VIT_06s0009g02830	Flavonoid 3',5'-hydroxylase	0.0679008	0.126312	[0.476 - 0.782]	0.153915	0.682514	[0.279 - 0.649]	0.700318	0.269755	[0.430 - 0.758]	-0.0297639	0.379759	x
	VIT_06s0009g02810	Flavonoid 3',5'-hydroxylase	0.10863	0.261855	[0.439 - 0.751]	0.386981	0.764266	[0.338 - 0.714]	0.468827	0.151015	[0.460 - 0.783]	-0.0897447	0.341671	x
	VIT_06s0009g03010	Flavonoid 3',5'-hydroxylase (F3'5'H)	0.208236	0.407354	[0.396 - 0.745]	0.394796	0.834465	[0.301 - 0.661]	0.688307	0.542252	[0.398 - 0.706]	-0.0344202	0.290062	x
	VIT_06s0009g02920	Flavonoid 3',5'-hydroxylase (F3'5'H)	0.279723	0.579084	[0.290 - 0.613]	0.31845	0.934834	[0.320 - 0.695]	0.934651	0.51835	[0.390 - 0.720]	0.00189092	0.299245	x
	VIT_06s0009g03110	Flavonoid 3',5'-hydroxylase [Vitis vinifera]	0.0658885	0.294411	[0.429 - 0.749]	0.117755	0.723002	[0.280 - 0.657]	0.792093	0.494994	[0.400 - 0.717]	-0.0163683	0.419785	x
	VIT_06s0009g02860	flavonoid 3',5'-hydroxylase f (F3'5'Hf) [Vitis vinifera]	0.0475558	0.130988	[0.471 - 0.784]	0.101888	0.51835	[0.374 - 0.736]	0.741737	0.397077	[0.413 - 0.731]	-0.0212638	0.447362	x
	VIT_06s0009g02880	flavonoid 3',5'-hydroxylase i (F3'5'Hi) [Vitis vinifera]	0.0296583	0.0829085	[0.497 - 0.795]	0.347033	0.723002	[0.340 - 0.721]	0.231096	0.0347494	[0.530 - 0.824]	-0.148797	0.390093	x
	VIT_06s0009g02970	flavonoid 3',5'-hydroxylase j (F3'5'Hj) [Vitis vinifera]	0.0667267	0.0734084	[0.501 - 0.800]	0.246545	0.891601	[0.302 - 0.673]	0.513081	0.100883	[0.483 - 0.794]	-0.0792621	0.377189	x
	VIT_06s0009g03050	flavonoid 3',5'-hydroxylase m (F3'5'Hm) [Vitis vinifera]	0.0886445	0.231828	[0.442 - 0.761]	0.104999	0.494994	[0.265 - 0.616]	0.9376	0.617029	[0.378 - 0.707]	0.0245447	0.408118	x
	VIT_06s0009g03040	flavonoid 3',5'-hydroxylase m (F3'5'Hm) [Vitis vinifera]	0.0515155	0.126312	[0.474 - 0.784]	0.133717	0.709415	[0.286 - 0.648]	0.66804	0.254112	[0.436 - 0.758]	-0.0412395	0.410459	x
	VIT_06s0009g02840	Flavonoid 3',5'-hydroxylase(F3'5'H)	0.0650465	0.121764	[0.479 - 0.782]	0.39895	0.992752	[0.304 - 0.698]	0.32769	0.117343	[0.479 - 0.785]	-0.118998	0.340099	x
	VIT_03s0017g00710	flavonol synthase	0.0453489	0.197779	[0.435 - 0.783]	0.191683	0.348032	[0.414 - 0.746]	0.503087	0.736676	[0.370 - 0.687]	-0.0214035	0.314023	x
	VIT_10s0003g02450	flavonol synthase	0.297544	0.397077	[0.420 - 0.724]	0.0822115	0.0764731	[0.482 - 0.816]	0.497739	0.367178	[0.390 - 0.764]	0.0813212	0.26745	x
	VIT_18s0001g03430	Flavonol synthase	0.443024	0.386954	[0.404 - 0.743]	0.63697	0.695918	[0.363 - 0.704]	0.212884	0.204284	[0.447 - 0.768]	0.186117	-0.0532419	x
	VIT_18s0001g03470	Flavonol synthase (FLS1)	0.551324	0.862945	[0.320 - 0.709]	0.133298	0.294411	[0.432 - 0.746]	0.37152	0.217749	[0.451 - 0.758]	-0.123719	-0.193698	x
	VIT_07s0005g04180	glutathione S-transferase	0.51339	0.764266	[0.316 - 0.630]	0.968097	0.978257	[0.313 - 0.680]	0.539652	0.792152	[0.301 - 0.652]	0.0716166	0.127601	x
	VIT_12s0028g00930	Glutathione S-transferase (VvGST3)	0.123522	0.51835	[0.402 - 0.708]	0.760444	0.934834	[0.324 - 0.690]	0.219925	0.579084	[0.368 - 0.727]	-0.0822633	0.0856574	x
	VIT_19s0015g02610	Glutathione S-transferase (VvGST5)	0.878933	0.978257	[0.348 - 0.657]	0.994184	0.978257	[0.332 - 0.674]	0.873185	0.949294	[0.320 - 0.692]	0.0219551	-0.0217763	x
	VIT_01s0026g02400	Glutathione S-transferase 10 GSTU10	0.881335	0.604262	[0.379 - 0.710]	0.322002	0.357526	[0.418 - 0.739]	0.253406	0.145806	[0.446 - 0.800]	0.247036	0.0574504	x
	VIT_01s0026g02390	Glutathione S-transferase 10 GSTU10	0.854807	0.656003	[0.380 - 0.696]	0.498646	0.449989	[0.393 - 0.736]	0.389143	0.224711	[0.424 - 0.782]	0.189691	0.0165873	x
	VIT_01s0026g02370	Glutathione S-transferase 10 GSTU10	0.621488	0.506603	[0.395 - 0.719]	0.915695	0.709415	[0.300 - 0.635]	0.548467	0.294411	[0.400 - 0.778]	0.171285	-0.0535614	x
	VIT_07s0104g01820	glutathione S-transferase 11 GSTF7	0.857991	0.736676	[0.365 - 0.693]	0.596054	0.723002	[0.355 - 0.706]	0.725839	0.992752	[0.334 - 0.668]	-0.0091278	-0.138799	x
	VIT_19s0015g02880	Glutathione S-transferase 20 GSTU20	0.57208	0.642902	[0.385 - 0.695]	0.438336	0.302949	[0.427 - 0.748]	0.8347	0.579084	[0.355 - 0.740]	0.0929232	0.0793104	x
	VIT_19s0015g02590	Glutathione S-transferase 25 GSTU25	0.865587	0.992752	[0.346 - 0.656]	0.274446	0.338696	[0.411 - 0.752]	0.356994	0.348032	[0.390 - 0.769]	0.184553	0.0201396	x
	VIT_19s0015g02680	Glutathione S-transferase 25 GSTU25	0.0266941	0.0546123	[0.518 - 0.805]	0.278138	0.231828	[0.434 - 0.769]	0.274807	0.483527	[0.369 - 0.750]	-0.0625355	0.237829	x
	VIT_19s0015g02700	Glutathione S-transferase 25 GSTU25	0.429065	0.407354	[0.419 - 0.722]	0.706517	0.51835	[0.371 - 0.739]	0.680004	0.862945	[0.298 - 0.670]	0.0313781	0.0272206	x
	VIT_19s0015g02730	Glutathione S-transferase 25 GSTU25	0.320683	0.542252	[0.285 - 0.609]	0.874803	0.604262	[0.374 - 0.715]	0.248799	0.934834	[0.310 - 0.673]	-0.0654013	0.0454254	x
	VIT_19s0015g02890	Glutathione S-transferase 25 GSTU25	0.764852	0.862945	[0.361 - 0.669]	0.960604	0.806197	[0.346 - 0.697]	0.802846	0.949294	[0.316 - 0.695]	0.0428839	-0.0115093	x
	VIT_19s0027g00460	Glutathione S-transferase 25 GSTU25	0.944081	0.905983	[0.355 - 0.666]	0.621148	0.792152	[0.348 - 0.697]	0.572311	0.891601	[0.301 - 0.674]	-0.0136442	-0.0602104	x
	VIT_19s0093g00150	Glutathione S-transferase 25 GSTU25	0.670327	0.792152	[0.366 - 0.679]	0.724278	0.920396	[0.339 - 0.678]	0.435296	0.877253	[0.299 - 0.672]	-0.0354193	-0.0428972	x
	VIT_19s0093g00190	Glutathione S-transferase 25 GSTU25	0.314385	0.642902	[0.306 - 0.612]	0.762172	0.778174	[0.307 - 0.643]	0.483737	0.862945	[0.314 - 0.716]	-0.0408797	0.0790612	x
	VIT_17s0000g02950	Glutathione S-transferase 25 GSTU7	0.175897	0.185217	[0.450 - 0.774]	0.653884	0.591613	[0.372 - 0.720]	0.369668	0.439104	[0.400 - 0.732]	0.154285	-0.207479	x
	VIT_17s0000g02930	Glutathione S-transferase 25 GSTU7	0.78664	0.51835	[0.389 - 0.721]	0.387752	0.376988	[0.396 - 0.755]	0.55452	0.820302	[0.312 - 0.647]	-0.0719233	-0.136892	x
	VIT_17s0000g02920	Glutathione S-transferase 25 GSTU7	0.154815	0.0437563	[0.512 - 0.826]	0.971402	0.963769	[0.332 - 0.677]	0.144378	0.0500318	[0.510 - 0.819]	0.208972	-0.145817	x
	VIT_06s0004g05670	Glutathione S-transferase 25 GSTU7	0.56871	0.992752	[0.324 - 0.672]	0.25527	0.320503	[0.420 - 0.749]	0.573891	0.311646	[0.426 - 0.746]	0.152965	0.220022	x
	VIT_07s0005g04890	Glutathione S-transferase 25 GSTU7	0.565074	0.191424	[0.458 - 0.763]	0.807495	0.750432	[0.348 - 0.706]	0.740656	0.32952	[0.405 - 0.760]	0.0744812	-0.0978967	x
	VIT_07s0104g01830	Glutathione S-transferase 8 GSTF8	0.0948251	0.121764	[0.474 - 0.787]	0.507324	0.542252	[0.388 - 0.716]	0.321594	0.357526	[0.405 - 0.751]	0.164708	-0.216937	x
	VIT_19s0093g00160	Glutathione S-transferase 8 GSTU19	0.919944	0.449989	[0.413 - 0.716]	0.0866583	0.239099	[0.421 - 0.778]	0.10769	0.682514	[0.281 - 0.647]	-0.186132	-0.169879	x
	VIT_08s0007g01420	Glutathione S-transferase 8 GSTU8	0.0569817	0.0675744	[0.509 - 0.799]	0.878081	0.642902	[0.360 - 0.720]	0.0814331	0.179157	[0.438 - 0.789]	-0.14459	0.197993	x
	VIT_08s0007g01410	Glutathione S-transferase 8 GSTU8	0.29437	0.376988	[0.413 - 0.738]	0.768989	0.530234	[0.390 - 0.717]	0.45236	0.806197	[0.301 - 0.655]	0.0168689	0.121514	x
	VIT_12s0028g00920	Glutathione S-transferase 9 GSTF9	0.22382	0.145806	[0.460 - 0.786]	0.389358	0.151015	[0.458 - 0.784]	0.72615	0.992752	[0.329 - 0.667]	0.104188	0.169971	x
	VIT_17s0000g06110	glutathione S-transferase 9 GSTU9	0.820487	0.834465	[0.357 - 0.679]	0.0972196	0.261855	[0.409 - 0.781]	0.154561	0.179157	[0.456 - 0.771]	0.244092	0.0905043	x
	VIT_08s0040g03100	Glutathione S-transferase GSTO1	0.146188	0.407354	[0.418 - 0.723]	0.640666	0.682514	[0.285 - 0.643]	0.0524347	0.21094	[0.435 - 0.777]	-0.206018	0.0686985	x
	VIT_08s0040g03040	Glutathione S-transferase GSTO1	0.19335	0.530234	[0.401 - 0.706]	0.501265	0.891601	[0.308 - 0.666]	0.0455686	0.439104	[0.378 - 0.754]	-0.220526	0.052185	x
	VIT_13s0067g03470	Glutathione S-transferase GSTO1	0.425168	0.320503	[0.417 - 0.751]	0.0941623	0.126312	[0.473 - 0.785]	0.390151	0.604262	[0.369 - 0.719]	0.142038	0.17872	x
	VIT_19s0015g02560	Glutathione S-transferase GSTU25	0.710047	0.542252	[0.379 - 0.725]	0.959905	0.949294	[0.335 - 0.676]	0.672892	0.494994	[0.397 - 0.719]	0.142564	-0.111788	x
	VIT_12s0035g02110	Glutathione S-transferase Z1 GSTZ1	0.388566	0.736676	[0.376 - 0.682]	0.269621	0.348032	[0.406 - 0.754]	0.811587	0.554401	[0.362 - 0.739]	0.0791231	0.0739642	x
	VIT_12s0035g02100	Glutathione S-transferase Z1 GSTZ1	0.650264	0.834465	[0.354 - 0.682]	0.486039	0.905983	[0.324 - 0.696]	0.808696	0.736676	[0.368 - 0.690]	0.132267	0.144789	x
	VIT_15s0048g00950	glutathione S-transferase Z2 GSTZ2	0.663064	0.978257	[0.343 - 0.649]	0.823675	0.750432	[0.348 - 0.707]	0.831667	0.723002	[0.340 - 0.721]	-0.0184608	0.114849	x
	VIT_12s0034g01650	glutathione S-transferase Z2 GSTZ2	0.131516	0.483527	[0.407 - 0.712]	0.249138	0.156361	[0.462 - 0.778]	0.728752	0.483527	[0.356 - 0.763]	0.00740706	0.194143	x
	VIT_11s0118g00360	leucoanthocyanidin dioxygenase	0.578594	0.566679	[0.381 - 0.717]	0.500813	0.604262	[0.381 - 0.707]	0.216663	0.269755	[0.426 - 0.762]	-0.181522	0.0520742	x
	VIT_13s0067g01020	Leucoanthocyanidin dioxygenase	0.0726619	0.0224288	[0.513 - 0.869]	0.111021	0.079639	[0.490 - 0.805]	0.846893	0.617029	[0.390 - 0.696]	-0.0310926	0.287349	x
	VIT_01s0011g02960	leucoanthocyanidin reductase 1 (VvLAR1) [Vitis vinifera] GENE ID: 100232982	0.0253054	0.0570278	[0.497 - 0.822]	0.0612707	0.104819	[0.470 - 0.803]	0.731241	0.792152	[0.365 - 0.680]	0.0306045	0.451143	x
	VIT_17s0000g04150	leucoanthocyanidin reductase 2 (VvLAR2) [Vitis vinifera] GENE ID: 100233112	0.507458	0.338696	[0.424 - 0.738]	0.629115	0.656003	[0.374 - 0.702]	0.249653	0.156361	[0.439 - 0.801]	-0.0553987	0.0581911	x
	VIT_09s0002g06590	UDP-glucose:flavonoid 7-O-glucosyltransferase	0.0826322	0.140733	[0.470 - 0.779]	0.63593	0.617029	[0.372 - 0.713]	0.212401	0.338696	[0.413 - 0.750]	0.11622	-0.156848	x
	VIT_02s0025g03450	basic helix-loop-helix (VvJAF13)	0.401149	0.483527	[0.385 - 0.734]	0.920489	0.978257	[0.334 - 0.658]	0.460001	0.506603	[0.391 - 0.722]	-0.120171	0.112148	x
	VIT_07s0104g00090	basic helix-loop-helix (VvMYC1)	0.864289	0.934834	[0.340 - 0.675]	0.401979	0.483527	[0.399 - 0.721]	0.311951	0.542252	[0.378 - 0.726]	0.0799614	0.0995371	x
	VIT_15s0046g02560	basic helix-loop-helix (VvMYCA1)	0.370183	0.877253	[0.331 - 0.641]	0.462021	0.642902	[0.281 - 0.637]	0.873614	0.764266	[0.341 - 0.710]	-0.0373043	-0.0860308	x
	VIT_04s0023g03710	myb domain protein 4 (VvMyb4b)	0.305811	0.239099	[0.441 - 0.759]	0.409667	0.407354	[0.409 - 0.732]	0.843727	0.736676	[0.350 - 0.708]	-0.0333034	0.130294	x
	VIT_17s0000g02660	myb domain protein 6 (VvMybC2-L2)	0.264816	0.191424	[0.436 - 0.785]	0.231725	0.367178	[0.416 - 0.738]	0.936804	0.695918	[0.369 - 0.698]	0.167812	0.246383	x
	VIT_06s0004g00570	VvMyb5b	0.575871	0.750432	[0.344 - 0.711]	0.364214	0.736676	[0.316 - 0.625]	0.729818	0.506603	[0.382 - 0.731]	-0.0918532	-0.0977234	x
	VIT_11s0016g01320	VvMybPA2	0.346896	0.449989	[0.383 - 0.745]	0.22683	0.161847	[0.457 - 0.779]	0.792143	0.530234	[0.392 - 0.715]	0.0735549	0.160069	x
